# Supplementary material for: Identification of energy metabolism-related biomarkers for risk prediction of heart failure patients using random forest algorithm
Source: Front Cardiovasc Med. 2022 Oct 11;9:993142. doi: 10.3389/fcvm.2022.993142 (PMC9593065; doi:10.3389/fcvm.2022.993142)
Supplement: Supplementary Table 1 — Results of GO analysis of DEGs. [file Table_1.XLSX]

## Sheet: Supplemental Table 1
ONTOLOGY	ID	Description	GeneRatio	BgRatio	pvalue	p.adjust	qvalue	geneID	Count
BP	GO:0002274	myeloid leukocyte activation	30/312	223/18723	8.69483e-19	3.12753e-15	2.40069e-15	TLR4/CXCR2/CD300A/NAMPT/SLC11A1/LILRA2/SYK/PTAFR/SPI1/TLR2/C5AR1/FPR2/LYN/LRRK2/CXCL8/S100A12/IFNGR2/CD33/TLR6/FGR/DYSF/CD93/TYROBP/HMOX1/CLU/FCER1G/ITGAM/CLEC4D/CX3CR1/BTK	30
BP	GO:0002764	immune response-regulating signaling pathway	41/312	468/18723	2.62977e-18	4.72964e-15	3.63047e-15	HCK/TLR4/NFKBIA/MNDA/MEF2C/CD300A/LILRA2/TLR8/SYK/FPR1/LILRB2/LILRB1/TLR2/C5AR1/FPR2/LYN/PIK3AP1/CTSS/CD33/TLR6/FGR/CLEC4E/THEMIS2/NFAM1/TLR7/TYROBP/C3AR1/KIR2DS2/IRAK3/CD14/CLEC7A/TLR5/PTPRJ/CTLA4/FCER1G/BTNL8/BANK1/CR1/CLEC12B/CD24/BTK	41
BP	GO:0097529	myeloid leukocyte migration	29/312	220/18723	5.97287e-18	5.99089e-15	4.5986e-15	CXCL1/CXCL2/CSF3R/CXCR1/CXCR2/PECAM1/DUSP1/CD300A/MOSPD2/SIRPA/SYK/SPI1/CCL20/C5AR1/FPR2/LYN/CXCL8/CCL4/S100A12/MPP1/TREM1/C3AR1/CSF1R/S100A9/NBL1/PF4/FCER1G/S100A8/CX3CR1	29
BP	GO:0002237	response to molecule of bacterial origin	36/312	363/18723	6.66209e-18	5.99089e-15	4.5986e-15	CXCL1/HCK/TLR4/CXCL2/NFKBIA/MEF2C/PTGS2/FOS/SLC11A1/LILRA2/SIRPA/PTAFR/SPI1/LILRB2/LILRB1/TLR2/LCN2/C5AR1/ZFP36/LYN/IL1B/CXCL8/TLR6/ABCA1/CAMP/IRAK3/S100A9/CD14/CEBPB/SOD2/PF4/S100A8/SLPI/CSF2RB/CD24/CX3CR1	36
BP	GO:0050900	leukocyte migration	36/312	369/18723	1.13452e-17	8.16171e-15	6.26492e-15	CXCL1/HCK/CXCL2/CSF3R/CXCR1/CXCR2/ALOX5/PECAM1/DUSP1/CD300A/MOSPD2/SIRPA/SYK/PTAFR/SPI1/CCL20/LYST/C5AR1/FPR2/LYN/CXCL8/MMP9/CCL4/S100A12/MPP1/TREM1/CH25H/C3AR1/CSF1R/HMOX1/S100A9/NBL1/PF4/FCER1G/S100A8/CX3CR1	36
BP	GO:0030595	leukocyte chemotaxis	29/312	230/18723	2.04027e-17	1.22314e-14	9.38881e-15	CXCL1/CXCL2/CSF3R/CXCR1/CXCR2/ALOX5/DUSP1/MOSPD2/SYK/SPI1/CCL20/LYST/C5AR1/FPR2/LYN/CXCL8/CCL4/S100A12/MPP1/TREM1/CH25H/C3AR1/CSF1R/S100A9/NBL1/PF4/FCER1G/S100A8/CX3CR1	29
BP	GO:0032496	response to lipopolysaccharide	34/312	343/18723	5.93063e-17	3.04749e-14	2.33925e-14	CXCL1/HCK/TLR4/CXCL2/NFKBIA/MEF2C/PTGS2/FOS/SLC11A1/LILRA2/SIRPA/PTAFR/SPI1/LILRB2/LILRB1/TLR2/LCN2/C5AR1/ZFP36/LYN/IL1B/CXCL8/ABCA1/CAMP/IRAK3/S100A9/CD14/CEBPB/SOD2/PF4/S100A8/SLPI/CSF2RB/CX3CR1	34
BP	GO:0001819	positive regulation of cytokine production	39/312	467/18723	9.62316e-17	4.32681e-14	3.32126e-14	TLR4/OSM/MNDA/PTGS2/EGR1/SLC11A1/LILRA2/TLR8/SYK/PTAFR/LILRB2/SULF2/SLC7A5/LILRB1/TLR2/C5AR1/LRRK2/IL1B/TLR6/DDIT3/FGR/NFAM1/TLR7/TYROBP/C3AR1/CSF1R/IRAK3/HMOX1/CLU/CD14/CEBPB/CLEC7A/TLR5/PF4/PTPRJ/FCER1G/CYBB/CHI3L1/CYP1B1	39
BP	GO:0071216	cellular response to biotic stimulus	29/312	246/18723	1.28169e-16	5.12248e-14	3.93201e-14	CXCL1/HCK/TLR4/CXCL2/NFKBIA/MEF2C/LILRA2/SIRPA/SYK/PTAFR/SPI1/LILRB2/LILRB1/TLR2/LCN2/ZFP36/LYN/IL1B/CXCL8/TLR6/DDIT3/ABCA1/CAMP/CD14/CEBPB/CLEC7A/PF4/CX3CR1/BTK	29
BP	GO:0060326	cell chemotaxis	31/312	310/18723	1.18345e-15	4.25687e-13	3.26757e-13	CXCL1/CXCL2/CSF3R/CXCR1/CXCR2/EGR3/ALOX5/DUSP1/MOSPD2/SYK/SPI1/CCL20/LYST/C5AR1/FPR2/LYN/CXCL8/CCL4/S100A12/MPP1/TREM1/CH25H/C3AR1/CSF1R/S100A9/NBL1/CCRL2/PF4/FCER1G/S100A8/CX3CR1	31
BP	GO:0097530	granulocyte migration	22/312	148/18723	5.22595e-15	1.70888e-12	1.31174e-12	CXCL1/CXCL2/CSF3R/CXCR1/CXCR2/PECAM1/CD300A/MOSPD2/SYK/CCL20/C5AR1/CXCL8/CCL4/S100A12/MPP1/TREM1/C3AR1/CSF1R/S100A9/PF4/FCER1G/S100A8	22
BP	GO:0030593	neutrophil chemotaxis	19/312	103/18723	6.57563e-15	1.97104e-12	1.51297e-12	CXCL1/CXCL2/CSF3R/CXCR1/CXCR2/MOSPD2/SYK/CCL20/C5AR1/CXCL8/CCL4/S100A12/MPP1/TREM1/C3AR1/S100A9/PF4/FCER1G/S100A8	19
BP	GO:1990266	neutrophil migration	20/312	122/18723	1.35268e-14	3.74278e-12	2.87295e-12	CXCL1/CXCL2/CSF3R/CXCR1/CXCR2/PECAM1/MOSPD2/SYK/CCL20/C5AR1/CXCL8/CCL4/S100A12/MPP1/TREM1/C3AR1/S100A9/PF4/FCER1G/S100A8	20
BP	GO:0071621	granulocyte chemotaxis	20/312	125/18723	2.19193e-14	5.6317e-12	4.32288e-12	CXCL1/CXCL2/CSF3R/CXCR1/CXCR2/MOSPD2/SYK/CCL20/C5AR1/CXCL8/CCL4/S100A12/MPP1/TREM1/C3AR1/CSF1R/S100A9/PF4/FCER1G/S100A8	20
BP	GO:0019221	cytokine-mediated signaling pathway	36/312	472/18723	2.61798e-14	6.27791e-12	4.81892e-12	CXCL1/HCK/CXCL2/NFKBIA/LILRA1/OSM/CSF3R/CXCR1/CXCR2/EGR1/LILRA2/SYK/SPI1/LILRB2/IL1RN/CCL20/LILRB1/IL1R2/ACSL1/IL10RB/IL1B/CXCL8/CCL4/IFNGR2/IL13RA1/TNFSF13B/CSF1R/IRAK3/CCRL2/PF4/PTPRJ/FCER1G/CSF2RB/LILRA3/CD24/CX3CR1	36
BP	GO:0032103	positive regulation of response to external stimulus	34/312	427/18723	4.14945e-14	9.32848e-12	7.16053e-12	HCK/TLR4/NFKBIA/OSM/MNDA/CXCR2/PTGS2/MOSPD2/LILRA2/TLR8/SYK/SPI1/TLR2/C5AR1/FPR2/LYN/LRRK2/IL1B/CXCL8/CCL4/S100A12/STX3/TLR7/SH2D1B/TYROBP/C3AR1/CSF1R/KIR2DS2/S100A9/CEBPB/CLEC7A/S100A8/CX3CR1/BTK	34
BP	GO:0071219	cellular response to molecule of bacterial origin	25/312	221/18723	4.57004e-14	9.66967e-12	7.42243e-12	CXCL1/HCK/TLR4/CXCL2/NFKBIA/MEF2C/LILRA2/SIRPA/PTAFR/SPI1/LILRB2/LILRB1/TLR2/LCN2/ZFP36/LYN/IL1B/CXCL8/TLR6/ABCA1/CAMP/CD14/CEBPB/PF4/CX3CR1	25
BP	GO:0071222	cellular response to lipopolysaccharide	24/312	209/18723	1.07086e-13	2.13994e-11	1.64261e-11	CXCL1/HCK/TLR4/CXCL2/NFKBIA/MEF2C/LILRA2/SIRPA/PTAFR/SPI1/LILRB2/LILRB1/TLR2/LCN2/ZFP36/LYN/IL1B/CXCL8/ABCA1/CAMP/CD14/CEBPB/PF4/CX3CR1	24
BP	GO:0002768	immune response-regulating cell surface receptor signaling pathway	28/312	315/18723	5.72175e-13	1.08322e-10	8.31476e-11	HCK/MNDA/MEF2C/CD300A/LILRA2/SYK/FPR1/LILRB2/LILRB1/C5AR1/FPR2/LYN/FGR/THEMIS2/NFAM1/TYROBP/C3AR1/KIR2DS2/CLEC7A/PTPRJ/CTLA4/FCER1G/BTNL8/BANK1/CR1/CLEC12B/CD24/BTK	28
BP	GO:0031349	positive regulation of defense response	26/312	278/18723	1.24185e-12	2.23348e-10	1.71441e-10	HCK/TLR4/NFKBIA/OSM/MNDA/MEF2C/PTGS2/LILRA2/TLR8/SYK/SPI1/TLR2/FPR2/LYN/LRRK2/IL1B/S100A12/TLR7/SH2D1B/TYROBP/KIR2DS2/S100A9/CEBPB/CLEC7A/S100A8/BTK	26
BP	GO:0006909	phagocytosis	27/312	308/18723	2.10033e-12	3.59757e-10	2.76149e-10	RAB31/HCK/TLR4/PECAM1/NCF2/CD300A/SLC11A1/SIRPA/SYK/NCF4/LYST/TLR2/FPR2/LYN/IL1B/FGR/ABCA1/DYSF/CD93/TYROBP/FCGR1A/SIRPB1/CD14/CLEC7A/PTPRJ/FCER1G/ITGAM	27
BP	GO:0050727	regulation of inflammatory response	29/312	386/18723	1.42759e-11	2.33411e-09	1.79166e-09	HCK/TLR4/NFKBIA/OSM/TNFAIP6/PTGS2/ALOX5/BCL6/SIRPA/SYK/SIGLEC10/TLR2/ZFP36/NCF1/FPR2/LYN/LRRK2/IL1B/PIK3AP1/MMP9/S100A12/FGR/KLF4/TLR7/S100A9/CEBPB/CASP5/S100A8/BTK	29
BP	GO:0042116	macrophage activation	16/312	106/18723	2.30026e-11	3.59741e-09	2.76137e-09	TLR4/NAMPT/SLC11A1/SYK/TLR2/C5AR1/FPR2/LRRK2/IFNGR2/TLR6/DYSF/CD93/TYROBP/CLU/ITGAM/CX3CR1	16
BP	GO:0002253	activation of immune response	28/312	375/18723	3.77609e-11	5.65942e-09	4.34416e-09	HCK/TLR4/MNDA/MEF2C/CD300A/LILRA2/SYK/FPR1/C5AR1/CFP/FPR2/LYN/IL1B/FGR/THEMIS2/NFAM1/TYROBP/C3AR1/KIR2DS2/CLU/CLEC7A/PTPRJ/CTLA4/FCER1G/BTNL8/BANK1/CR1/BTK	28
BP	GO:0050764	regulation of phagocytosis	15/312	95/18723	5.04405e-11	7.25738e-09	5.57075e-09	RAB31/HCK/CD300A/SLC11A1/SIRPA/SYK/TLR2/FPR2/IL1B/FGR/DYSF/SIRPB1/CLEC7A/PTPRJ/FCER1G	15
BP	GO:0002429	immune response-activating cell surface receptor signaling pathway	24/312	291/18723	1.31569e-10	1.7528e-08	1.34544e-08	HCK/MNDA/MEF2C/CD300A/LILRA2/SYK/FPR1/C5AR1/FPR2/LYN/FGR/THEMIS2/NFAM1/TYROBP/C3AR1/KIR2DS2/CLEC7A/PTPRJ/CTLA4/FCER1G/BTNL8/BANK1/CR1/BTK	24
BP	GO:0002757	immune response-activating signal transduction	24/312	291/18723	1.31569e-10	1.7528e-08	1.34544e-08	HCK/MNDA/MEF2C/CD300A/LILRA2/SYK/FPR1/C5AR1/FPR2/LYN/FGR/THEMIS2/NFAM1/TYROBP/C3AR1/KIR2DS2/CLEC7A/PTPRJ/CTLA4/FCER1G/BTNL8/BANK1/CR1/BTK	24
BP	GO:0032677	regulation of interleukin-8 production	15/312	102/18723	1.43541e-10	1.844e-08	1.41545e-08	TLR4/LILRA2/TLR8/SYK/TLR2/IL1B/CD33/TLR6/DDIT3/KLF4/TLR7/CD14/CLEC7A/TLR5/CHI3L1	15
BP	GO:0032637	interleukin-8 production	15/312	103/18723	1.65511e-10	2.05291e-08	1.57581e-08	TLR4/LILRA2/TLR8/SYK/TLR2/IL1B/CD33/TLR6/DDIT3/KLF4/TLR7/CD14/CLEC7A/TLR5/CHI3L1	15
BP	GO:0032640	tumor necrosis factor production	19/312	181/18723	2.01801e-10	2.34154e-08	1.79736e-08	TLR4/LILRA2/SIRPA/SYK/PTAFR/LILRB1/TLR2/ZFP36/LRRK2/CD33/TYROBP/IRAK3/CLU/CD14/CLEC7A/PF4/PTPRJ/CYBB/CX3CR1	19
BP	GO:0032680	regulation of tumor necrosis factor production	19/312	181/18723	2.01801e-10	2.34154e-08	1.79736e-08	TLR4/LILRA2/SIRPA/SYK/PTAFR/LILRB1/TLR2/ZFP36/LRRK2/CD33/TYROBP/IRAK3/CLU/CD14/CLEC7A/PF4/PTPRJ/CYBB/CX3CR1	19
BP	GO:0001774	microglial cell activation	11/312	47/18723	2.35708e-10	2.62082e-08	2.01174e-08	NAMPT/TLR2/C5AR1/FPR2/LRRK2/IFNGR2/TLR6/TYROBP/CLU/ITGAM/CX3CR1	11
BP	GO:0002366	leukocyte activation involved in immune response	23/312	275/18723	2.45172e-10	2.62082e-08	2.01174e-08	TLR4/CD300A/SLC11A1/BCL6/LILRA2/SYK/PTAFR/SPI1/LILRB1/FGL2/LYN/FGR/DYSF/SH2D1B/TYROBP/GAPT/HMOX1/CLEC7A/FCER1G/ITGAM/CR1/CX3CR1/BTK	23
BP	GO:0042119	neutrophil activation	10/312	36/18723	2.47728e-10	2.62082e-08	2.01174e-08	CXCR2/CD300A/LILRA2/SYK/PTAFR/SPI1/CXCL8/TYROBP/FCER1G/ITGAM	10
BP	GO:0002275	myeloid cell activation involved in immune response	14/312	91/18723	3.21114e-10	3.0894e-08	2.37142e-08	CD300A/LILRA2/SYK/PTAFR/SPI1/LYN/FGR/DYSF/TYROBP/HMOX1/FCER1G/ITGAM/CX3CR1/BTK	14
BP	GO:0071706	tumor necrosis factor superfamily cytokine production	19/312	186/18723	3.22855e-10	3.0894e-08	2.37142e-08	TLR4/LILRA2/SIRPA/SYK/PTAFR/LILRB1/TLR2/ZFP36/LRRK2/CD33/TYROBP/IRAK3/CLU/CD14/CLEC7A/PF4/PTPRJ/CYBB/CX3CR1	19
BP	GO:1903555	regulation of tumor necrosis factor superfamily cytokine production	19/312	186/18723	3.22855e-10	3.0894e-08	2.37142e-08	TLR4/LILRA2/SIRPA/SYK/PTAFR/LILRB1/TLR2/ZFP36/LRRK2/CD33/TYROBP/IRAK3/CLU/CD14/CLEC7A/PF4/PTPRJ/CYBB/CX3CR1	19
BP	GO:0002263	cell activation involved in immune response	23/312	279/18723	3.26376e-10	3.0894e-08	2.37142e-08	TLR4/CD300A/SLC11A1/BCL6/LILRA2/SYK/PTAFR/SPI1/LILRB1/FGL2/LYN/FGR/DYSF/SH2D1B/TYROBP/GAPT/HMOX1/CLEC7A/FCER1G/ITGAM/CR1/CX3CR1/BTK	23
BP	GO:0032757	positive regulation of interleukin-8 production	12/312	62/18723	3.80985e-10	3.51386e-08	2.69723e-08	TLR4/LILRA2/TLR8/SYK/TLR2/IL1B/DDIT3/TLR7/CD14/CLEC7A/TLR5/CHI3L1	12
BP	GO:0002697	regulation of immune effector process	25/312	339/18723	5.71228e-10	5.13677e-08	3.94298e-08	TLR4/CD300A/BCL6/SYK/PTAFR/SPI1/SLC7A5/LILRB1/FGL2/NCF1/LYN/IL1B/FGR/SH2D1B/CLC/TYROBP/IRAK3/HMOX1/CLEC7A/PTPRJ/ITGAM/CR1/CLEC12B/CX3CR1/BTK	25
BP	GO:0007159	leukocyte cell-cell adhesion	26/312	371/18723	7.6367e-10	6.69981e-08	5.14277e-08	ICOS/EGR3/ALOX5/PECAM1/CD300A/BCL6/SIRPA/SYK/PTAFR/VNN1/LILRB2/LILRB1/FGL2/LYN/IL1B/TNFSF13B/KLF4/S100A9/SIRPB1/CEBPB/CTLA4/S100A8/CR1/CD24/CX3CR1/OLR1	26
BP	GO:0071674	mononuclear cell migration	19/312	196/18723	7.90158e-10	6.76714e-08	5.19445e-08	CXCR1/CXCR2/ALOX5/PECAM1/DUSP1/MOSPD2/SIRPA/SPI1/CCL20/C5AR1/FPR2/LYN/CCL4/S100A12/CH25H/C3AR1/CSF1R/NBL1/CX3CR1	19
BP	GO:0042742	defense response to bacterium	25/312	350/18723	1.10818e-09	9.27007e-08	7.11569e-08	TLR4/SLC11A1/SYK/CCL20/LYST/TLR2/LCN2/C5AR1/CFP/FPR2/S100A12/TLR6/FGR/TREM1/CAMP/RNASE6/S100A9/CEBPB/PI3/MPEG1/TLR5/FCER1G/S100A8/SLPI/HP	25
BP	GO:0002703	regulation of leukocyte mediated immunity	20/312	226/18723	1.40517e-09	1.14872e-07	8.8176e-08	TLR4/CD300A/BCL6/SYK/PTAFR/SPI1/LILRB1/LYN/IL1B/FGR/SH2D1B/CLC/TYROBP/HMOX1/CLEC7A/ITGAM/CR1/CLEC12B/CX3CR1/BTK	20
BP	GO:0002224	toll-like receptor signaling pathway	15/312	121/18723	1.67186e-09	1.31788e-07	1.0116e-07	TLR4/NFKBIA/CD300A/LILRA2/TLR8/TLR2/LYN/PIK3AP1/CTSS/TLR6/TLR7/IRAK3/CD14/TLR5/BTK	15
BP	GO:0036230	granulocyte activation	10/312	43/18723	1.68536e-09	1.31788e-07	1.0116e-07	CXCR2/CD300A/LILRA2/SYK/PTAFR/SPI1/CXCL8/TYROBP/FCER1G/ITGAM	10
BP	GO:0002886	regulation of myeloid leukocyte mediated immunity	11/312	56/18723	1.7635e-09	1.34964e-07	1.03598e-07	CD300A/SYK/PTAFR/SPI1/LYN/FGR/TYROBP/HMOX1/ITGAM/CX3CR1/BTK	11
BP	GO:0042554	superoxide anion generation	10/312	44/18723	2.14914e-09	1.61051e-07	1.23623e-07	NCF2/SYK/NCF4/NCF1/FPR2/TYROBP/HVCN1/CLEC7A/CYBB/ITGAM	10
BP	GO:0050867	positive regulation of cell activation	27/312	420/18723	2.34855e-09	1.72403e-07	1.32336e-07	TLR4/PLEK/ICOS/MEF2C/EGR3/BCL6/LILRA2/SIRPA/SYK/PTAFR/VNN1/LILRB2/LILRB1/LYN/LRRK2/IL1B/TLR6/FGR/TNFSF13B/TYROBP/SIRPB1/CLEC7A/ITGAM/CR1/CLEC4D/CD24/BTK	27
BP	GO:0002755	MyD88-dependent toll-like receptor signaling pathway	8/312	24/18723	3.17102e-09	2.26581e-07	1.73923e-07	TLR4/CD300A/TLR8/TLR2/TLR6/IRAK3/TLR5/BTK	8
BP	GO:0050869	negative regulation of B cell activation	9/312	34/18723	3.21258e-09	2.26581e-07	1.73923e-07	MNDA/CD300A/BCL6/LYN/TYROBP/CTLA4/BANK1/CR1/BTK	9
BP	GO:0009620	response to fungus	11/312	60/18723	3.82521e-09	2.64601e-07	2.03108e-07	TLR4/SYK/SPI1/S100A12/CLEC4E/S100A9/CLEC7A/S100A8/CLEC4D/CX3CR1/BTK	11
BP	GO:0045088	regulation of innate immune response	19/312	218/18723	4.70717e-09	3.19466e-07	2.45222e-07	HCK/TLR4/MNDA/LILRA2/TLR8/SYK/SPI1/LILRB1/NCF1/FPR2/LYN/FGR/SH2D1B/TYROBP/KIR2DS2/IRAK3/CLEC7A/CR1/CLEC12B	19
BP	GO:0002443	leukocyte mediated immunity	27/312	440/18723	6.35965e-09	4.23624e-07	3.25173e-07	TLR4/CD300A/BCL6/TLR8/SYK/PTAFR/SPI1/LILRB1/LYST/LYN/IL1B/FGR/SH2D1B/CLC/TREM1/RNF19B/TYROBP/GAPT/HMOX1/CLU/CLEC7A/FCER1G/ITGAM/CR1/CLEC12B/CX3CR1/BTK	27
BP	GO:0002283	neutrophil activation involved in immune response	7/312	18/18723	9.07221e-09	5.93323e-07	4.55434e-07	LILRA2/SYK/PTAFR/SPI1/TYROBP/FCER1G/ITGAM	7
BP	GO:0002685	regulation of leukocyte migration	18/312	210/18723	1.5669e-08	1.00645e-06	7.72551e-07	CXCR2/DUSP1/CD300A/MOSPD2/PTAFR/SPI1/CCL20/C5AR1/FPR2/LYN/CXCL8/CCL4/MPP1/C3AR1/CSF1R/HMOX1/NBL1/CX3CR1	18
BP	GO:0002688	regulation of leukocyte chemotaxis	14/312	122/18723	1.61744e-08	1.02069e-06	7.83481e-07	CXCR2/DUSP1/MOSPD2/SPI1/C5AR1/FPR2/LYN/CXCL8/CCL4/MPP1/C3AR1/CSF1R/NBL1/CX3CR1	14
BP	GO:0032760	positive regulation of tumor necrosis factor production	13/312	103/18723	1.66307e-08	1.03139e-06	7.91694e-07	TLR4/LILRA2/SYK/PTAFR/TLR2/LRRK2/TYROBP/CLU/CD14/CLEC7A/PF4/PTPRJ/CYBB	13
BP	GO:0032635	interleukin-6 production	16/312	165/18723	1.75323e-08	1.05106e-06	8.06792e-07	TLR4/LILRA2/TLR8/SIRPA/SYK/PTAFR/LILRB2/TLR2/IL1B/TLR6/TLR7/TYROBP/IRAK3/CEBPB/CLEC7A/BANK1	16
BP	GO:0032675	regulation of interleukin-6 production	16/312	165/18723	1.75323e-08	1.05106e-06	8.06792e-07	TLR4/LILRA2/TLR8/SIRPA/SYK/PTAFR/LILRB2/TLR2/IL1B/TLR6/TLR7/TYROBP/IRAK3/CEBPB/CLEC7A/BANK1	16
BP	GO:0002683	negative regulation of immune system process	26/312	434/18723	2.00269e-08	1.18093e-06	9.06479e-07	HCK/TLR4/MNDA/DUSP1/CD300A/BCL6/SYK/SPI1/LILRB2/LILRB1/FGL2/LYN/FGR/TYROBP/IRAK3/HMOX1/NBL1/CEBPB/PTPRJ/CTLA4/BANK1/FCRLB/CR1/CLEC12B/CX3CR1/BTK	26
BP	GO:0070661	leukocyte proliferation	22/312	318/18723	2.0357e-08	1.18104e-06	9.06562e-07	TLR4/MNDA/MEF2C/CD300A/SLC11A1/BCL6/SYK/LILRB2/LILRB1/LYN/IL1B/TNFSF13B/CLC/TYROBP/GAPT/CSF1R/CLU/CEBPB/CTLA4/CR1/CD24/BTK	22
BP	GO:0072593	reactive oxygen species metabolic process	19/312	239/18723	2.1202e-08	1.21053e-06	9.29203e-07	TLR4/ALOX5/NCF2/SYK/NCF4/LCN2/NCF1/FPR2/LRRK2/TLR6/TYROBP/HVCN1/CLEC7A/SOD2/CYBB/ITGAM/HP/CYP1B1/PMAIP1	19
BP	GO:0002696	positive regulation of leukocyte activation	25/312	409/18723	2.55804e-08	1.4377e-06	1.10358e-06	TLR4/ICOS/MEF2C/EGR3/BCL6/SIRPA/SYK/PTAFR/VNN1/LILRB2/LILRB1/LYN/LRRK2/IL1B/TLR6/FGR/TNFSF13B/TYROBP/SIRPB1/CLEC7A/ITGAM/CR1/CLEC4D/CD24/BTK	25
BP	GO:1903557	positive regulation of tumor necrosis factor superfamily cytokine production	13/312	107/18723	2.65152e-08	1.46731e-06	1.1263e-06	TLR4/LILRA2/SYK/PTAFR/TLR2/LRRK2/TYROBP/CLU/CD14/CLEC7A/PF4/PTPRJ/CYBB	13
BP	GO:0070663	regulation of leukocyte proliferation	19/312	245/18723	3.16135e-08	1.70048e-06	1.30528e-06	TLR4/MNDA/MEF2C/CD300A/BCL6/SYK/LILRB2/LILRB1/LYN/IL1B/TNFSF13B/CLC/TYROBP/CSF1R/CEBPB/CTLA4/CR1/CD24/BTK	19
BP	GO:0002221	pattern recognition receptor signaling pathway	16/312	172/18723	3.16742e-08	1.70048e-06	1.30528e-06	TLR4/NFKBIA/CD300A/LILRA2/TLR8/TLR2/LYN/PIK3AP1/CTSS/TLR6/CLEC4E/TLR7/IRAK3/CD14/TLR5/BTK	16
BP	GO:0006801	superoxide metabolic process	11/312	74/18723	3.79218e-08	2.00595e-06	1.53977e-06	NCF2/SYK/NCF4/NCF1/FPR2/TYROBP/HVCN1/CLEC7A/SOD2/CYBB/ITGAM	11
BP	GO:0050670	regulation of lymphocyte proliferation	18/312	225/18723	4.55952e-08	2.34784e-06	1.8022e-06	TLR4/MNDA/MEF2C/CD300A/BCL6/SYK/LILRB2/LILRB1/LYN/IL1B/TNFSF13B/CLC/TYROBP/CEBPB/CTLA4/CR1/CD24/BTK	18
BP	GO:0002526	acute inflammatory response	13/312	112/18723	4.61633e-08	2.34784e-06	1.8022e-06	OSM/CXCR2/PTGS2/VNN1/LCN2/IL1B/TREM1/SERPINA1/CEBPB/CD163/S100A8/HP/BTK	13
BP	GO:0032755	positive regulation of interleukin-6 production	12/312	93/18723	4.63432e-08	2.34784e-06	1.8022e-06	TLR4/LILRA2/TLR8/SYK/PTAFR/LILRB2/TLR2/IL1B/TLR6/TLR7/TYROBP/CLEC7A	12
BP	GO:0071347	cellular response to interleukin-1	13/312	113/18723	5.13931e-08	2.53816e-06	1.94829e-06	EGR1/SIRPA/IL1RN/CCL20/IL1R2/LCN2/IL1B/CXCL8/CCL4/CAMP/IRAK3/CEBPB/CHI3L1	13
BP	GO:0031663	lipopolysaccharide-mediated signaling pathway	10/312	60/18723	5.15912e-08	2.53816e-06	1.94829e-06	HCK/TLR4/NFKBIA/LILRA2/PTAFR/SPI1/TLR2/LYN/IL1B/CD14	10
BP	GO:0032944	regulation of mononuclear cell proliferation	18/312	227/18723	5.22168e-08	2.53816e-06	1.94829e-06	TLR4/MNDA/MEF2C/CD300A/BCL6/SYK/LILRB2/LILRB1/LYN/IL1B/TNFSF13B/CLC/TYROBP/CEBPB/CTLA4/CR1/CD24/BTK	18
BP	GO:0002758	innate immune response-activating signal transduction	7/312	23/18723	6.50568e-08	3.12012e-06	2.395e-06	HCK/LILRA2/SYK/LYN/TYROBP/KIR2DS2/CLEC7A	7
BP	GO:0046651	lymphocyte proliferation	20/312	288/18723	8.54989e-08	4.04657e-06	3.10614e-06	TLR4/MNDA/MEF2C/CD300A/SLC11A1/BCL6/SYK/LILRB2/LILRB1/LYN/IL1B/TNFSF13B/CLC/TYROBP/GAPT/CEBPB/CTLA4/CR1/CD24/BTK	20
BP	GO:0002699	positive regulation of immune effector process	18/312	235/18723	8.84977e-08	4.13411e-06	3.17334e-06	TLR4/CD300A/SYK/PTAFR/SPI1/SLC7A5/LILRB1/LYN/IL1B/FGR/SH2D1B/TYROBP/HMOX1/CLEC7A/PTPRJ/ITGAM/CR1/BTK	18
BP	GO:0002444	myeloid leukocyte mediated immunity	12/312	99/18723	9.40669e-08	4.28302e-06	3.28764e-06	CD300A/SYK/PTAFR/SPI1/LYN/FGR/TREM1/TYROBP/HMOX1/ITGAM/CX3CR1/BTK	12
BP	GO:0032602	chemokine production	12/312	99/18723	9.40669e-08	4.28302e-06	3.28764e-06	TLR4/EGR1/SIRPA/SYK/TLR2/IL1B/KLF4/TLR7/TREM1/CSF1R/HMOX1/CLEC7A	12
BP	GO:0030888	regulation of B cell proliferation	10/312	64/18723	9.77258e-08	4.394e-06	3.37283e-06	TLR4/MNDA/MEF2C/CD300A/BCL6/LYN/TNFSF13B/TYROBP/CTLA4/BTK	10
BP	GO:0046209	nitric oxide metabolic process	11/312	81/18723	9.91774e-08	4.40421e-06	3.38067e-06	TLR4/PTGS2/SIRPA/TLR2/IL1B/TLR6/KLF4/CLU/CLEC7A/CYP1B1/CX3CR1	11
BP	GO:0032943	mononuclear cell proliferation	20/312	291/18723	1.01274e-07	4.43406e-06	3.40358e-06	TLR4/MNDA/MEF2C/CD300A/SLC11A1/BCL6/SYK/LILRB2/LILRB1/LYN/IL1B/TNFSF13B/CLC/TYROBP/GAPT/CEBPB/CTLA4/CR1/CD24/BTK	20
BP	GO:0002695	negative regulation of leukocyte activation	16/312	187/18723	1.02315e-07	4.43406e-06	3.40358e-06	MNDA/CD300A/BCL6/SPI1/LILRB2/LILRB1/FGL2/LYN/FGR/TYROBP/HMOX1/CEBPB/CTLA4/BANK1/CR1/BTK	16
BP	GO:2001057	reactive nitrogen species metabolic process	11/312	82/18723	1.12861e-07	4.83289e-06	3.70972e-06	TLR4/PTGS2/SIRPA/TLR2/IL1B/TLR6/KLF4/CLU/CLEC7A/CYP1B1/CX3CR1	11
BP	GO:0045730	respiratory burst	8/312	37/18723	1.37865e-07	5.83412e-06	4.47826e-06	HCK/NCF2/SLC11A1/NCF4/NCF1/CLEC7A/CYBB/CD24	8
BP	GO:0002218	activation of innate immune response	9/312	52/18723	1.73181e-07	7.24338e-06	5.56001e-06	HCK/TLR4/MNDA/LILRA2/SYK/LYN/TYROBP/KIR2DS2/CLEC7A	9
BP	GO:1903037	regulation of leukocyte cell-cell adhesion	21/312	336/18723	2.39359e-07	9.89624e-06	7.59634e-06	ICOS/EGR3/ALOX5/CD300A/BCL6/SIRPA/SYK/PTAFR/VNN1/LILRB2/LILRB1/FGL2/LYN/IL1B/TNFSF13B/KLF4/SIRPB1/CEBPB/CTLA4/CR1/CD24	21
BP	GO:0006968	cellular defense response	9/312	54/18723	2.43117e-07	9.93739e-06	7.62793e-06	MNDA/CXCR2/NCF2/LILRB2/C5AR1/NCF1/TYROBP/CLEC5A/CX3CR1	9
BP	GO:1903706	regulation of hemopoiesis	22/312	367/18723	2.52551e-07	1.0207e-05	7.83491e-06	TLR4/NFKBIA/CSF3R/MEF2C/EGR3/FOS/BCL6/SYK/VNN1/SPI1/LILRB2/LILRB1/FGL2/ZFP36/LYN/NFAM1/TYROBP/CEBPB/PF4/CTLA4/CR1/BTK	22
BP	GO:0002765	immune response-inhibiting signal transduction	5/312	10/18723	2.92872e-07	1.16256e-05	8.92378e-06	LILRB2/LILRB1/LYN/CD33/CLEC12B	5
BP	GO:0019722	calcium-mediated signaling	16/312	202/18723	2.95401e-07	1.16256e-05	8.92378e-06	CXCR1/PLEK/CXCR2/MCTP2/SYK/CCL20/FPR2/LRRK2/CXCL8/CCL4/CCRL2/CLEC7A/MCTP1/PTPRJ/CX3CR1/BTK	16
BP	GO:0045089	positive regulation of innate immune response	13/312	131/18723	2.97346e-07	1.16256e-05	8.92378e-06	HCK/TLR4/MNDA/LILRA2/TLR8/SYK/SPI1/FPR2/LYN/SH2D1B/TYROBP/KIR2DS2/CLEC7A	13
BP	GO:0030889	negative regulation of B cell proliferation	6/312	18/18723	3.20071e-07	1.23795e-05	9.50252e-06	MNDA/CD300A/LYN/TYROBP/CTLA4/BTK	6
BP	GO:0043299	leukocyte degranulation	10/312	73/18723	3.5116e-07	1.34375e-05	1.03146e-05	HCK/CD300A/SYK/PTAFR/SPI1/LYN/FGR/HMOX1/ITGAM/BTK	10
BP	GO:0032609	interferon-gamma production	12/312	112/18723	3.70606e-07	1.38861e-05	1.0659e-05	TLR4/SLC11A1/TLR8/SIRPA/SLC7A5/LILRB1/IL1B/DDIT3/TLR7/CD14/CLEC7A/CR1	12
BP	GO:0032649	regulation of interferon-gamma production	12/312	112/18723	3.70606e-07	1.38861e-05	1.0659e-05	TLR4/SLC11A1/TLR8/SIRPA/SLC7A5/LILRB1/IL1B/DDIT3/TLR7/CD14/CLEC7A/CR1	12
BP	GO:0051250	negative regulation of lymphocyte activation	14/312	157/18723	3.91555e-07	1.45198e-05	1.11454e-05	MNDA/CD300A/BCL6/LILRB2/LILRB1/FGL2/LYN/FGR/TYROBP/CEBPB/CTLA4/BANK1/CR1/BTK	14
BP	GO:0097193	intrinsic apoptotic signaling pathway	19/312	288/18723	3.99316e-07	1.46565e-05	1.12503e-05	PTGS2/IVNS1ABP/VNN1/PPP1R15A/PLAUR/BCL2A1/LRRK2/MMP9/DDIT3/HMOX1/CLU/S100A9/CEBPB/SOD2/SKIL/S100A8/CYP1B1/PMAIP1/CD24	19
BP	GO:0071496	cellular response to external stimulus	20/312	320/18723	4.65972e-07	1.69303e-05	1.29957e-05	TLR4/PTGS2/FOS/NAMPT/TLR8/LCN2/RRAGC/GLUL/LYN/LRRK2/IL1B/RALB/LAMP2/TFEB/TLR7/HMOX1/CASP5/TLR5/PMAIP1/KCNJ2	20
BP	GO:0071675	regulation of mononuclear cell migration	12/312	115/18723	4.94888e-07	1.77933e-05	1.36581e-05	DUSP1/MOSPD2/SPI1/CCL20/C5AR1/FPR2/LYN/CCL4/C3AR1/CSF1R/NBL1/CX3CR1	12
BP	GO:0050866	negative regulation of cell activation	16/312	210/18723	4.99616e-07	1.77933e-05	1.36581e-05	MNDA/CD300A/BCL6/SPI1/LILRB2/LILRB1/FGL2/LYN/FGR/TYROBP/HMOX1/CEBPB/CTLA4/BANK1/CR1/BTK	16
BP	GO:0006809	nitric oxide biosynthetic process	10/312	76/18723	5.16205e-07	1.7962e-05	1.37876e-05	TLR4/PTGS2/SIRPA/IL1B/TLR6/KLF4/CLU/CLEC7A/CYP1B1/CX3CR1	10
BP	GO:2000379	positive regulation of reactive oxygen species metabolic process	10/312	76/18723	5.16205e-07	1.7962e-05	1.37876e-05	TLR4/SYK/LCN2/FPR2/TLR6/TYROBP/HVCN1/CLEC7A/SOD2/ITGAM	10
BP	GO:0002532	production of molecular mediator involved in inflammatory response	11/312	95/18723	5.19336e-07	1.7962e-05	1.37876e-05	TLR4/ALOX5/P2RX1/SIRPA/SYK/IL1R2/NCF1/LYN/TLR6/CLEC7A/BTK	11
BP	GO:0022407	regulation of cell-cell adhesion	24/312	448/18723	5.55059e-07	1.90147e-05	1.45957e-05	ICOS/EGR3/ALOX5/CD300A/BCL6/SIRPA/SYK/PTAFR/VNN1/SPI1/LILRB2/IL1RN/LILRB1/FGL2/PLAUR/LYN/IL1B/TNFSF13B/KLF4/SIRPB1/CEBPB/CTLA4/CR1/CD24	24
BP	GO:1990868	response to chemokine	11/312	97/18723	6.42307e-07	2.15923e-05	1.65742e-05	CXCL1/CXCL2/CXCR1/CXCR2/DUSP1/CCL20/CXCL8/CCL4/CCRL2/PF4/CX3CR1	11
BP	GO:1990869	cellular response to chemokine	11/312	97/18723	6.42307e-07	2.15923e-05	1.65742e-05	CXCL1/CXCL2/CXCR1/CXCR2/DUSP1/CCL20/CXCL8/CCL4/CCRL2/PF4/CX3CR1	11
BP	GO:0032930	positive regulation of superoxide anion generation	6/312	20/18723	6.49741e-07	2.16238e-05	1.65984e-05	SYK/FPR2/TYROBP/HVCN1/CLEC7A/ITGAM	6
BP	GO:0002831	regulation of response to biotic stimulus	20/312	327/18723	6.55267e-07	2.16238e-05	1.65984e-05	HCK/TLR4/MNDA/LILRA2/TLR8/SYK/SPI1/LILRB1/FGL2/NCF1/FPR2/LYN/FGR/SH2D1B/TYROBP/KIR2DS2/IRAK3/CLEC7A/CR1/CLEC12B	20
BP	GO:0042110	T cell activation	25/312	487/18723	7.03938e-07	2.28959e-05	1.75748e-05	ICOS/EGR3/CD300A/EGR1/SLC11A1/BCL6/SIRPA/SYK/VNN1/SPI1/LILRB2/LILRB1/FGL2/LYN/IL1B/TNFSF13B/CLC/TREML2/SIRPB1/CEBPB/CLEC7A/CTLA4/FCER1G/CR1/CD24	25
BP	GO:0002367	cytokine production involved in immune response	11/312	98/18723	7.1291e-07	2.28959e-05	1.75748e-05	TLR4/BCL6/SLC7A5/LILRB1/IL1B/CLC/TREM1/IRAK3/HMOX1/CLEC7A/BTK	11
BP	GO:0032642	regulation of chemokine production	11/312	98/18723	7.1291e-07	2.28959e-05	1.75748e-05	TLR4/EGR1/SIRPA/SYK/TLR2/IL1B/KLF4/TLR7/CSF1R/HMOX1/CLEC7A	11
BP	GO:0050729	positive regulation of inflammatory response	13/312	142/18723	7.56383e-07	2.40771e-05	1.84815e-05	TLR4/NFKBIA/OSM/PTGS2/TLR2/LRRK2/IL1B/S100A12/TLR7/S100A9/CEBPB/S100A8/BTK	13
BP	GO:0042100	B cell proliferation	11/312	99/18723	7.90266e-07	2.4935e-05	1.914e-05	TLR4/MNDA/MEF2C/CD300A/BCL6/LYN/TNFSF13B/TYROBP/GAPT/CTLA4/BTK	11
BP	GO:0043300	regulation of leukocyte degranulation	8/312	46/18723	8.17951e-07	2.53693e-05	1.94734e-05	CD300A/SYK/PTAFR/SPI1/LYN/FGR/HMOX1/ITGAM	8
BP	GO:0070555	response to interleukin-1	13/312	143/18723	8.19736e-07	2.53693e-05	1.94734e-05	EGR1/SIRPA/IL1RN/CCL20/IL1R2/LCN2/IL1B/CXCL8/CCL4/CAMP/IRAK3/CEBPB/CHI3L1	13
BP	GO:0045428	regulation of nitric oxide biosynthetic process	9/312	62/18723	8.25189e-07	2.53693e-05	1.94734e-05	TLR4/PTGS2/SIRPA/IL1B/TLR6/KLF4/CLU/CLEC7A/CX3CR1	9
BP	GO:1902563	regulation of neutrophil activation	5/312	12/18723	8.95515e-07	2.7298e-05	2.09539e-05	CD300A/SYK/PTAFR/SPI1/ITGAM	5
BP	GO:0050777	negative regulation of immune response	15/312	194/18723	9.462e-07	2.86007e-05	2.19538e-05	HCK/CD300A/BCL6/SYK/SPI1/LILRB1/FGL2/LYN/FGR/IRAK3/HMOX1/CTLA4/FCRLB/CR1/CLEC12B	15
BP	GO:0080164	regulation of nitric oxide metabolic process	9/312	64/18723	1.08804e-06	3.26139e-05	2.50344e-05	TLR4/PTGS2/SIRPA/IL1B/TLR6/KLF4/CLU/CLEC7A/CX3CR1	9
BP	GO:0050672	negative regulation of lymphocyte proliferation	10/312	83/18723	1.18684e-06	3.52815e-05	2.7082e-05	MNDA/CD300A/LILRB2/LILRB1/LYN/TYROBP/CEBPB/CTLA4/CR1/BTK	10
BP	GO:0002220	innate immune response activating cell surface receptor signaling pathway	6/312	22/18723	1.21607e-06	3.58106e-05	2.74882e-05	LILRA2/SYK/LYN/TYROBP/KIR2DS2/CLEC7A	6
BP	GO:0050864	regulation of B cell activation	15/312	198/18723	1.22455e-06	3.58106e-05	2.74882e-05	TLR4/MNDA/MEF2C/CD300A/BCL6/SYK/LYN/TNFSF13B/THEMIS2/NFAM1/TYROBP/CTLA4/BANK1/CR1/BTK	15
BP	GO:0032945	negative regulation of mononuclear cell proliferation	10/312	84/18723	1.32758e-06	3.85106e-05	2.95607e-05	MNDA/CD300A/LILRB2/LILRB1/LYN/TYROBP/CEBPB/CTLA4/CR1/BTK	10
BP	GO:0050832	defense response to fungus	8/312	49/18723	1.35367e-06	3.89531e-05	2.99004e-05	SPI1/S100A12/CLEC4E/S100A9/CLEC7A/S100A8/CLEC4D/CX3CR1	8
BP	GO:0050766	positive regulation of phagocytosis	9/312	66/18723	1.42026e-06	4.0545e-05	3.11223e-05	RAB31/SLC11A1/SIRPA/FPR2/IL1B/SIRPB1/CLEC7A/PTPRJ/FCER1G	9
BP	GO:0002430	complement receptor mediated signaling pathway	5/312	13/18723	1.43537e-06	4.06538e-05	3.12058e-05	FPR1/C5AR1/FPR2/C3AR1/CR1	5
BP	GO:0051090	regulation of DNA-binding transcription factor activity	23/312	440/18723	1.4629e-06	4.11097e-05	3.15557e-05	HCK/TLR4/NFKBIA/SYK/SPI1/TLR2/IL1B/S100A12/TLR6/DDIT3/KLF4/NFAM1/ADORA3/IRAK3/HMOX1/CLU/S100A9/CLEC7A/S100A8/CYP1B1/PPRC1/CX3CR1/BTK	23
BP	GO:0032612	interleukin-1 production	12/312	128/18723	1.57028e-06	4.34486e-05	3.33511e-05	TLR4/MNDA/EGR1/LILRA2/TLR8/SIRPA/IL1R2/CD33/TLR6/TYROBP/CLEC7A/CX3CR1	12
BP	GO:0032652	regulation of interleukin-1 production	12/312	128/18723	1.57028e-06	4.34486e-05	3.33511e-05	TLR4/MNDA/EGR1/LILRA2/TLR8/SIRPA/IL1R2/CD33/TLR6/TYROBP/CLEC7A/CX3CR1	12
BP	GO:0006959	humoral immune response	19/312	317/18723	1.69264e-06	4.64765e-05	3.56753e-05	CXCL1/CXCL2/MEF2C/ALOX5/SLC11A1/CFP/IL1B/CXCL8/S100A12/TFEB/TREM1/CAMP/CLU/RNASE6/S100A9/PI3/PF4/SLPI/CR1	19
BP	GO:0070098	chemokine-mediated signaling pathway	10/312	88/18723	2.04651e-06	5.57674e-05	4.2807e-05	CXCL1/CXCL2/CXCR1/CXCR2/CCL20/CXCL8/CCL4/CCRL2/PF4/CX3CR1	10
BP	GO:0032928	regulation of superoxide anion generation	6/312	24/18723	2.1329e-06	5.76846e-05	4.42786e-05	SYK/FPR2/TYROBP/HVCN1/CLEC7A/ITGAM	6
BP	GO:0032611	interleukin-1 beta production	11/312	110/18723	2.27229e-06	6.05439e-05	4.64734e-05	TLR4/MNDA/EGR1/LILRA2/TLR8/SIRPA/CD33/TLR6/TYROBP/CLEC7A/CX3CR1	11
BP	GO:0032651	regulation of interleukin-1 beta production	11/312	110/18723	2.27229e-06	6.05439e-05	4.64734e-05	TLR4/MNDA/EGR1/LILRA2/TLR8/SIRPA/CD33/TLR6/TYROBP/CLEC7A/CX3CR1	11
BP	GO:0002548	monocyte chemotaxis	9/312	70/18723	2.35399e-06	6.19705e-05	4.75685e-05	DUSP1/MOSPD2/CCL20/FPR2/LYN/CCL4/S100A12/NBL1/CX3CR1	9
BP	GO:2000377	regulation of reactive oxygen species metabolic process	13/312	157/18723	2.36029e-06	6.19705e-05	4.75685e-05	TLR4/ALOX5/SYK/LCN2/FPR2/TLR6/TYROBP/HVCN1/CLEC7A/SOD2/ITGAM/HP/CYP1B1	13
BP	GO:0070664	negative regulation of leukocyte proliferation	10/312	90/18723	2.51872e-06	6.56509e-05	5.03936e-05	MNDA/CD300A/LILRB2/LILRB1/LYN/TYROBP/CEBPB/CTLA4/CR1/BTK	10
BP	GO:0001818	negative regulation of cytokine production	20/312	357/18723	2.54245e-06	6.57928e-05	5.05025e-05	TLR4/SLC11A1/BCL6/TLR8/SIRPA/LILRB1/IL1R2/ZFP36/CD33/TLR6/DDIT3/KLF4/TYROBP/IRAK3/HMOX1/BANK1/CR1/CD24/CX3CR1/BTK	20
BP	GO:0032722	positive regulation of chemokine production	9/312	71/18723	2.65669e-06	6.82578e-05	5.23946e-05	TLR4/EGR1/SYK/TLR2/IL1B/TLR7/CSF1R/HMOX1/CLEC7A	9
BP	GO:1903039	positive regulation of leukocyte cell-cell adhesion	16/312	239/18723	2.75812e-06	6.98884e-05	5.36463e-05	ICOS/EGR3/ALOX5/BCL6/SIRPA/SYK/PTAFR/VNN1/LILRB2/LILRB1/LYN/IL1B/TNFSF13B/SIRPB1/CR1/CD24	16
BP	GO:0002687	positive regulation of leukocyte migration	12/312	135/18723	2.75901e-06	6.98884e-05	5.36463e-05	CXCR2/MOSPD2/PTAFR/SPI1/CCL20/C5AR1/FPR2/CXCL8/CCL4/C3AR1/CSF1R/CX3CR1	12
BP	GO:0050863	regulation of T cell activation	19/312	329/18723	2.92311e-06	7.35274e-05	5.64396e-05	ICOS/EGR3/CD300A/BCL6/SIRPA/SYK/VNN1/LILRB2/LILRB1/FGL2/LYN/IL1B/TNFSF13B/CLC/SIRPB1/CEBPB/CTLA4/CR1/CD24	19
BP	GO:0032729	positive regulation of interferon-gamma production	9/312	72/18723	2.99228e-06	7.47446e-05	5.73739e-05	TLR4/SLC11A1/TLR8/SLC7A5/LILRB1/IL1B/TLR7/CD14/CLEC7A	9
BP	GO:0001906	cell killing	14/312	188/18723	3.40019e-06	8.43482e-05	6.47456e-05	SYK/SPI1/LILRB1/LYST/S100A12/TREM1/CAMP/RNF19B/TYROBP/CLEC7A/PF4/ITGAM/CLEC12B/CX3CR1	14
BP	GO:0042113	B cell activation	19/312	334/18723	3.64112e-06	8.97063e-05	6.88585e-05	TLR4/MNDA/MEF2C/SKAP2/CD300A/BCL6/SYK/SPI1/LYN/TNFSF13B/THEMIS2/NFAM1/TYROBP/GAPT/PTPRJ/CTLA4/BANK1/CR1/BTK	19
BP	GO:0002690	positive regulation of leukocyte chemotaxis	10/312	94/18723	3.75381e-06	9.18534e-05	7.05066e-05	CXCR2/MOSPD2/SPI1/C5AR1/FPR2/CXCL8/CCL4/C3AR1/CSF1R/CX3CR1	10
BP	GO:2001242	regulation of intrinsic apoptotic signaling pathway	13/312	164/18723	3.83509e-06	9.32082e-05	7.15465e-05	PTGS2/IVNS1ABP/VNN1/PLAUR/LRRK2/MMP9/DDIT3/CLU/S100A9/SOD2/SKIL/S100A8/PMAIP1	13
BP	GO:0045429	positive regulation of nitric oxide biosynthetic process	7/312	40/18723	3.87999e-06	9.36665e-05	7.18983e-05	TLR4/PTGS2/IL1B/TLR6/KLF4/CLU/CLEC7A	7
BP	GO:0002718	regulation of cytokine production involved in immune response	10/312	96/18723	4.54787e-06	0.000109058	8.37127e-05	TLR4/BCL6/SLC7A5/LILRB1/IL1B/CLC/IRAK3/HMOX1/CLEC7A/BTK	10
BP	GO:1904407	positive regulation of nitric oxide metabolic process	7/312	41/18723	4.61251e-06	0.000109876	8.43404e-05	TLR4/PTGS2/IL1B/TLR6/KLF4/CLU/CLEC7A	7
BP	GO:1902105	regulation of leukocyte differentiation	17/312	279/18723	4.8109e-06	0.000113847	8.73892e-05	TLR4/EGR3/FOS/BCL6/SYK/VNN1/LILRB2/LILRB1/FGL2/LYN/NFAM1/TYROBP/CEBPB/PF4/CTLA4/CR1/BTK	17
BP	GO:0002833	positive regulation of response to biotic stimulus	13/312	168/18723	5.00259e-06	0.00011761	9.02773e-05	HCK/TLR4/MNDA/LILRA2/TLR8/SYK/SPI1/FPR2/LYN/SH2D1B/TYROBP/KIR2DS2/CLEC7A	13
BP	GO:0050920	regulation of chemotaxis	15/312	223/18723	5.33956e-06	0.000124717	9.57325e-05	CXCR2/DUSP1/MOSPD2/SPI1/C5AR1/FPR2/LYN/CXCL8/CCL4/STX3/MPP1/C3AR1/CSF1R/NBL1/CX3CR1	15
BP	GO:0010575	positive regulation of vascular endothelial growth factor production	6/312	28/18723	5.64403e-06	0.000130138	9.98939e-05	PTGS2/SULF2/C5AR1/IL1B/C3AR1/CYP1B1	6
BP	GO:0038094	Fc-gamma receptor signaling pathway	6/312	28/18723	5.64403e-06	0.000130138	9.98939e-05	HCK/SYK/LYN/FGR/PTPRJ/FCER1G	6
BP	GO:0022409	positive regulation of cell-cell adhesion	17/312	284/18723	6.09162e-06	0.000139564	0.000107129	ICOS/EGR3/ALOX5/BCL6/SIRPA/SYK/PTAFR/VNN1/LILRB2/LILRB1/PLAUR/LYN/IL1B/TNFSF13B/SIRPB1/CR1/CD24	17
BP	GO:0019730	antimicrobial humoral response	11/312	122/18723	6.26594e-06	0.000142649	0.000109497	CXCL1/CXCL2/SLC11A1/CXCL8/S100A12/CAMP/RNASE6/S100A9/PI3/PF4/SLPI	11
BP	GO:0090025	regulation of monocyte chemotaxis	6/312	29/18723	7.01722e-06	0.000158748	0.000121855	DUSP1/MOSPD2/FPR2/LYN/NBL1/CX3CR1	6
BP	GO:0031348	negative regulation of defense response	16/312	258/18723	7.33715e-06	0.000164948	0.000126614	HCK/TNFAIP6/ALOX5/SIRPA/SYK/SIGLEC10/LILRB1/FGL2/ZFP36/FPR2/LYN/FGR/KLF4/IRAK3/CR1/CLEC12B	16
BP	GO:0045055	regulated exocytosis	15/312	230/18723	7.76211e-06	0.000173418	0.000133116	RAB31/HCK/PLEK/P2RX1/CD300A/SYK/PTAFR/SPI1/LYN/LRRK2/FGR/STX3/HMOX1/ITGAM/BTK	15
BP	GO:0032102	negative regulation of response to external stimulus	21/312	420/18723	8.36762e-06	0.000185619	0.000142481	HCK/TNFAIP6/ALOX5/DUSP1/LILRA2/SIRPA/SYK/SIGLEC10/PLAU/LILRB1/FGL2/ZFP36/FPR2/LYN/FGR/KLF4/GP1BA/IRAK3/NBL1/CR1/CLEC12B	21
BP	GO:0032731	positive regulation of interleukin-1 beta production	8/312	62/18723	8.41145e-06	0.000185619	0.000142481	TLR4/MNDA/EGR1/LILRA2/TLR8/TLR6/TYROBP/CLEC7A	8
BP	GO:0051092	positive regulation of NF-kappaB transcription factor activity	12/312	152/18723	9.43325e-06	0.000206899	0.000158815	TLR4/TLR2/IL1B/S100A12/TLR6/IRAK3/CLU/S100A9/CLEC7A/S100A8/CX3CR1/BTK	12
BP	GO:0002704	negative regulation of leukocyte mediated immunity	8/312	63/18723	9.49693e-06	0.000207033	0.000158918	CD300A/BCL6/SPI1/LILRB1/HMOX1/CR1/CLEC12B/CX3CR1	8
BP	GO:0051251	positive regulation of lymphocyte activation	19/312	362/18723	1.15063e-05	0.000249326	0.000191382	TLR4/ICOS/MEF2C/EGR3/BCL6/SIRPA/SYK/VNN1/LILRB2/LILRB1/LYN/IL1B/TNFSF13B/TYROBP/SIRPB1/CLEC7A/CR1/CD24/BTK	19
BP	GO:0002888	positive regulation of myeloid leukocyte mediated immunity	5/312	19/18723	1.19444e-05	0.000255739	0.000196305	PTAFR/SPI1/TYROBP/ITGAM/BTK	5
BP	GO:0061760	antifungal innate immune response	5/312	19/18723	1.19444e-05	0.000255739	0.000196305	SPI1/CLEC4E/CLEC7A/CLEC4D/CX3CR1	5
BP	GO:0090022	regulation of neutrophil chemotaxis	6/312	32/18723	1.28352e-05	0.000273184	0.000209696	CXCR2/MOSPD2/C5AR1/CXCL8/MPP1/C3AR1	6
BP	GO:0033674	positive regulation of kinase activity	22/312	467/18723	1.2969e-05	0.00027441	0.000210636	TLR4/CD300A/EGR1/SLC11A1/SYK/NCF1/ACSL1/FPR2/LYN/LRRK2/IL1B/S100A12/TLR6/FGR/RALB/CSF1R/CLU/FCGR1A/CHI3L1/TCL1A/CD24/CCNB1	22
BP	GO:0002887	negative regulation of myeloid leukocyte mediated immunity	4/312	10/18723	1.4676e-05	0.000308712	0.000236967	CD300A/SPI1/HMOX1/CX3CR1	4
BP	GO:0002698	negative regulation of immune effector process	10/312	110/18723	1.54005e-05	0.000320309	0.000245869	CD300A/BCL6/SPI1/LILRB1/FGL2/IRAK3/HMOX1/CR1/CLEC12B/CX3CR1	10
BP	GO:0002431	Fc receptor mediated stimulatory signaling pathway	6/312	33/18723	1.54691e-05	0.000320309	0.000245869	HCK/SYK/LYN/FGR/PTPRJ/FCER1G	6
BP	GO:0062197	cellular response to chemical stress	18/312	337/18723	1.54945e-05	0.000320309	0.000245869	TLR4/PTGS2/ALOX5/FOS/SIRPA/VNN1/LCN2/NCF1/LRRK2/MMP9/TLR6/DDIT3/KLF4/NME8/HMOX1/SOD2/CYP1B1/BTK	18
BP	GO:0006953	acute-phase response	7/312	49/18723	1.57242e-05	0.000323199	0.000248087	PTGS2/LCN2/IL1B/SERPINA1/CEBPB/CD163/HP	7
BP	GO:0050870	positive regulation of T cell activation	14/312	216/18723	1.67152e-05	0.000341617	0.000262225	ICOS/EGR3/BCL6/SIRPA/SYK/VNN1/LILRB2/LILRB1/LYN/IL1B/TNFSF13B/SIRPB1/CR1/CD24	14
BP	GO:0038093	Fc receptor signaling pathway	7/312	50/18723	1.80253e-05	0.000366312	0.00028118	HCK/SYK/LYN/FGR/PTPRJ/FCER1G/BTK	7
BP	GO:0007252	I-kappaB phosphorylation	5/312	21/18723	2.03382e-05	0.000410991	0.000315476	TLR4/SIRPA/TLR2/TLR7/CX3CR1	5
BP	GO:0071622	regulation of granulocyte chemotaxis	7/312	51/18723	2.05976e-05	0.000411702	0.000316022	CXCR2/MOSPD2/C5AR1/CXCL8/MPP1/C3AR1/CSF1R	7
BP	GO:0006979	response to oxidative stress	21/312	446/18723	2.06023e-05	0.000411702	0.000316022	TLR4/PTGS2/ALOX5/DUSP1/FOS/SIRPA/VNN1/LCN2/NCF1/LRRK2/MMP9/TLR6/KLF4/NME8/HMOX1/PTGS1/SOD2/MCTP1/HP/CYP1B1/BTK	21
BP	GO:0019932	second-messenger-mediated signaling	17/312	312/18723	2.07173e-05	0.000411713	0.00031603	CXCR1/PLEK/CXCR2/MCTP2/SYK/FPR1/CCL20/FPR2/LRRK2/CXCL8/CCL4/CCRL2/CLEC7A/MCTP1/PTPRJ/CX3CR1/BTK	17
BP	GO:0000302	response to reactive oxygen species	14/312	222/18723	2.27034e-05	0.000444928	0.000341526	DUSP1/FOS/SIRPA/LCN2/NCF1/LRRK2/MMP9/KLF4/NME8/HMOX1/SOD2/HP/CYP1B1/BTK	14
BP	GO:0007599	hemostasis	14/312	222/18723	2.27034e-05	0.000444928	0.000341526	TLR4/TLN1/PLEK/P2RX1/NFE2/SYK/PLAU/PLAUR/LYN/CYP4F2/SERPINA1/GP1BA/PF4/FCER1G	14
BP	GO:0043312	neutrophil degranulation	4/312	11/18723	2.27597e-05	0.000444928	0.000341526	SYK/PTAFR/SPI1/ITGAM	4
BP	GO:0050921	positive regulation of chemotaxis	11/312	141/18723	2.48192e-05	0.000482566	0.000370417	CXCR2/MOSPD2/SPI1/C5AR1/FPR2/CXCL8/CCL4/STX3/C3AR1/CSF1R/CX3CR1	11
BP	GO:0090322	regulation of superoxide metabolic process	6/312	36/18723	2.60847e-05	0.000504445	0.000387211	SYK/FPR2/TYROBP/HVCN1/CLEC7A/ITGAM	6
BP	GO:0006887	exocytosis	18/312	352/18723	2.76518e-05	0.00053189	0.000408278	RAB31/HCK/LIN7A/PLEK/P2RX1/TNFAIP2/CD300A/SYK/PTAFR/SPI1/LYN/LRRK2/FGR/RALB/STX3/HMOX1/ITGAM/BTK	18
BP	GO:0045860	positive regulation of protein kinase activity	19/312	386/18723	2.8024e-05	0.000536182	0.000411572	TLR4/CD300A/EGR1/SLC11A1/SYK/NCF1/ACSL1/LRRK2/IL1B/S100A12/TLR6/RALB/CSF1R/CLU/FCGR1A/CHI3L1/TCL1A/CD24/CCNB1	19
BP	GO:0032732	positive regulation of interleukin-1 production	8/312	73/18723	2.85376e-05	0.000542339	0.000416299	TLR4/MNDA/EGR1/LILRA2/TLR8/TLR6/TYROBP/CLEC7A	8
BP	GO:0034599	cellular response to oxidative stress	16/312	288/18723	2.86473e-05	0.000542339	0.000416299	TLR4/ALOX5/FOS/SIRPA/VNN1/LCN2/NCF1/LRRK2/MMP9/TLR6/KLF4/NME8/HMOX1/SOD2/CYP1B1/BTK	16
BP	GO:2001233	regulation of apoptotic signaling pathway	18/312	356/18723	3.20798e-05	0.000604142	0.000463739	PTGS2/IVNS1ABP/VNN1/PLAUR/G0S2/LRRK2/IL1B/MMP9/DDIT3/HMOX1/CLU/S100A9/SOD2/SKIL/PF4/S100A8/PMAIP1/CX3CR1	18
BP	GO:0051091	positive regulation of DNA-binding transcription factor activity	15/312	260/18723	3.29743e-05	0.000617754	0.000474187	TLR4/TLR2/IL1B/S100A12/TLR6/DDIT3/NFAM1/IRAK3/CLU/S100A9/CLEC7A/S100A8/PPRC1/CX3CR1/BTK	15
BP	GO:1903131	mononuclear cell differentiation	20/312	426/18723	3.38112e-05	0.000630151	0.000483703	EGR3/EGR1/BCL6/SYK/VNN1/SPI1/LILRB2/LILRB1/FGL2/LYN/IL1B/TNFSF13B/NFAM1/CSF1R/CEBPB/PTPRJ/CTLA4/FCER1G/CR1/BTK	20
BP	GO:1901216	positive regulation of neuron death	9/312	97/18723	3.49216e-05	0.000647489	0.000497012	TLR4/FOS/EGR1/LCN2/TLR6/DDIT3/TYROBP/CLU/ITGAM	9
BP	GO:0071900	regulation of protein serine/threonine kinase activity	18/312	359/18723	3.58042e-05	0.00066045	0.000506961	TLR4/DUSP1/CD300A/SYK/ACSL1/LYN/LRRK2/IL1B/S100A12/TLR6/RALB/CSF1R/IRAK3/CCNJL/PTPRJ/TCL1A/CD24/CCNB1	18
BP	GO:0006690	icosanoid metabolic process	10/312	123/18723	4.07286e-05	0.000744481	0.000571462	PTGS2/ALOX5/SYK/TLR2/CYP4F3/IL1B/CYP4F2/TBXAS1/PTGS1/CYP1B1	10
BP	GO:0090023	positive regulation of neutrophil chemotaxis	5/312	24/18723	4.07736e-05	0.000744481	0.000571462	CXCR2/MOSPD2/C5AR1/CXCL8/C3AR1	5
BP	GO:0043405	regulation of MAP kinase activity	12/312	177/18723	4.32178e-05	0.000785124	0.00060266	TLR4/DUSP1/CD300A/SYK/LYN/LRRK2/IL1B/S100A12/TLR6/IRAK3/PTPRJ/CD24	12
BP	GO:0045785	positive regulation of cell adhesion	20/312	437/18723	4.82902e-05	0.000872863	0.000670009	ICOS/EGR3/ALOX5/DOCK5/BCL6/SIRPA/SYK/PTAFR/VNN1/LILRB2/LILRB1/PLAUR/LYN/IL1B/TNFSF13B/STX3/SIRPB1/PTPRJ/CR1/CD24	20
BP	GO:0002573	myeloid leukocyte differentiation	13/312	208/18723	4.87347e-05	0.000876493	0.000672795	TLR4/CBFA2T3/FOS/SPI1/LILRB1/TLR2/LYN/MMP9/OSCAR/TYROBP/CSF1R/CEBPB/PF4	13
BP	GO:0061844	antimicrobial humoral immune response mediated by antimicrobial peptide	8/312	79/18723	5.08038e-05	0.000909161	0.000697871	CXCL1/CXCL2/CXCL8/S100A12/CAMP/RNASE6/S100A9/PF4	8
BP	GO:0045766	positive regulation of angiogenesis	12/312	181/18723	5.37296e-05	0.000952046	0.000730789	CXCR2/C5AR1/IL1B/CXCL8/KLF4/CAMP/C3AR1/HMOX1/CYBB/CHI3L1/CYP1B1/CX3CR1	12
BP	GO:1904018	positive regulation of vasculature development	12/312	181/18723	5.37296e-05	0.000952046	0.000730789	CXCR2/C5AR1/IL1B/CXCL8/KLF4/CAMP/C3AR1/HMOX1/CYBB/CHI3L1/CYP1B1/CX3CR1	12
BP	GO:0019369	arachidonic acid metabolic process	7/312	59/18723	5.4165e-05	0.000955057	0.000733101	PTGS2/ALOX5/CYP4F3/CYP4F2/TBXAS1/PTGS1/CYP1B1	7
BP	GO:1902622	regulation of neutrophil migration	6/312	41/18723	5.61465e-05	0.000985165	0.000756211	CXCR2/MOSPD2/C5AR1/CXCL8/MPP1/C3AR1	6
BP	GO:0034614	cellular response to reactive oxygen species	11/312	155/18723	5.9385e-05	0.00103693	0.000795947	FOS/SIRPA/LCN2/NCF1/LRRK2/MMP9/KLF4/NME8/SOD2/CYP1B1/BTK	11
BP	GO:0043410	positive regulation of MAPK cascade	21/312	480/18723	5.98694e-05	0.00104034	0.000798564	TLR4/OSM/SYK/SPI1/CCL20/C5AR1/NCF1/FPR2/LRRK2/IL1B/CCL4/S100A12/TLR6/GADD45B/TIMP2/CSF1R/CLEC7A/PTPRJ/CHI3L1/BANK1/CD24	21
BP	GO:0071260	cellular response to mechanical stimulus	8/312	81/18723	6.08586e-05	0.00105244	0.000807855	TLR4/PTGS2/TLR8/IL1B/TLR7/CASP5/TLR5/KCNJ2	8
BP	GO:0034142	toll-like receptor 4 signaling pathway	6/312	43/18723	7.40277e-05	0.00125184	0.000960911	TLR4/NFKBIA/LILRA2/LYN/PIK3AP1/CD14	6
BP	GO:0002433	immune response-regulating cell surface receptor signaling pathway involved in phagocytosis	5/312	27/18723	7.43335e-05	0.00125184	0.000960911	HCK/SYK/LYN/FGR/PTPRJ	5
BP	GO:0038096	Fc-gamma receptor signaling pathway involved in phagocytosis	5/312	27/18723	7.43335e-05	0.00125184	0.000960911	HCK/SYK/LYN/FGR/PTPRJ	5
BP	GO:0071624	positive regulation of granulocyte chemotaxis	5/312	27/18723	7.43335e-05	0.00125184	0.000960911	CXCR2/MOSPD2/C5AR1/CXCL8/C3AR1	5
BP	GO:0032615	interleukin-12 production	7/312	62/18723	7.4825e-05	0.00125184	0.000960911	TLR4/TLR8/SYK/LILRB1/TLR2/IRAK3/CLEC7A	7
BP	GO:0032655	regulation of interleukin-12 production	7/312	62/18723	7.4825e-05	0.00125184	0.000960911	TLR4/TLR8/SYK/LILRB1/TLR2/IRAK3/CLEC7A	7
BP	GO:0045576	mast cell activation	7/312	62/18723	7.4825e-05	0.00125184	0.000960911	CD300A/SYK/LYN/S100A12/FGR/HMOX1/BTK	7
BP	GO:0007596	blood coagulation	13/312	217/18723	7.51823e-05	0.00125199	0.00096103	TLR4/TLN1/PLEK/P2RX1/SYK/PLAU/PLAUR/LYN/CYP4F2/SERPINA1/GP1BA/PF4/FCER1G	13
BP	GO:0030099	myeloid cell differentiation	18/312	381/18723	7.707e-05	0.00127751	0.000980619	TLR4/NFKBIA/CSF3R/CBFA2T3/MEF2C/FOS/BCL6/SPI1/LILRB1/TLR2/ZFP36/LYN/MMP9/OSCAR/TYROBP/CSF1R/CEBPB/PF4	18
BP	GO:0002507	tolerance induction	5/312	28/18723	8.9266e-05	0.00145351	0.00111571	ICOS/LILRB2/LYN/CLC/IRAK3	5
BP	GO:0061082	myeloid leukocyte cytokine production	5/312	28/18723	8.9266e-05	0.00145351	0.00111571	TLR4/BCL6/LILRB1/IRAK3/HMOX1	5
BP	GO:1902624	positive regulation of neutrophil migration	5/312	28/18723	8.9266e-05	0.00145351	0.00111571	CXCR2/MOSPD2/C5AR1/CXCL8/C3AR1	5
BP	GO:0090594	inflammatory response to wounding	4/312	15/18723	8.93036e-05	0.00145351	0.00111571	TLR4/ALOX5/SIGLEC10/HMOX1	4
BP	GO:0070542	response to fatty acid	7/312	64/18723	9.18691e-05	0.00148853	0.00114259	PTGS2/PTAFR/DGAT2/TLR2/ACSL1/TBXAS1/CCNB1	7
BP	GO:0042060	wound healing	19/312	422/18723	9.24542e-05	0.00149129	0.00114471	TLR4/TLN1/PLEK/ALOX5/P2RX1/SLC11A1/SYK/PLAU/PLAUR/LYN/DYSF/CYP4F2/SERPINA1/GP1BA/HMOX1/CLEC7A/PF4/FCER1G/S100A8	19
BP	GO:0034612	response to tumor necrosis factor	14/312	253/18723	9.40614e-05	0.00151044	0.00115941	NFKBIA/PTGS2/SYK/CCL20/LCN2/ZFP36/CXCL8/CCL4/TNFSF13B/CAMP/CD14/ASAH1/CHI3L1/TCL1A	14
BP	GO:0050817	coagulation	13/312	222/18723	9.46734e-05	0.00151351	0.00116177	TLR4/TLN1/PLEK/P2RX1/SYK/PLAU/PLAUR/LYN/CYP4F2/SERPINA1/GP1BA/PF4/FCER1G	13
BP	GO:1903305	regulation of regulated secretory pathway	10/312	136/18723	9.54349e-05	0.00151894	0.00116593	P2RX1/CD300A/SYK/PTAFR/SPI1/LYN/LRRK2/FGR/HMOX1/ITGAM	10
BP	GO:1901214	regulation of neuron death	16/312	319/18723	9.65409e-05	0.00152977	0.00117425	TLR4/MEF2C/FOS/EGR1/LCN2/C5AR1/LRRK2/TLR6/DDIT3/TYROBP/HMOX1/CLU/CEBPB/SOD2/ITGAM/CX3CR1	16
BP	GO:0002700	regulation of production of molecular mediator of immune response	11/312	164/18723	9.87958e-05	0.00155863	0.00119641	TLR4/BCL6/SLC7A5/LILRB1/IL1B/CLC/IRAK3/HMOX1/CLEC7A/CR1/BTK	11
BP	GO:0045342	MHC class II biosynthetic process	4/312	16/18723	0.000117513	0.0018378	0.00141069	TLR4/SLC11A1/SPI1/PF4	4
BP	GO:0051770	positive regulation of nitric-oxide synthase biosynthetic process	4/312	16/18723	0.000117513	0.0018378	0.00141069	TLR4/NAMPT/TLR2/LRRK2	4
BP	GO:0043304	regulation of mast cell degranulation	5/312	30/18723	0.000125952	0.00195135	0.00149785	CD300A/SYK/LYN/FGR/HMOX1	5
BP	GO:0070498	interleukin-1-mediated signaling pathway	5/312	30/18723	0.000125952	0.00195135	0.00149785	EGR1/IL1RN/IL1R2/IL1B/IRAK3	5
BP	GO:0070997	neuron death	17/312	361/18723	0.000126401	0.00195135	0.00149785	TLR4/MEF2C/FOS/NAMPT/EGR1/LCN2/C5AR1/LRRK2/TLR6/DDIT3/TYROBP/HMOX1/CLU/CEBPB/SOD2/ITGAM/CX3CR1	17
BP	GO:0043303	mast cell degranulation	6/312	48/18723	0.00013896	0.00213426	0.00163825	CD300A/SYK/LYN/FGR/HMOX1/BTK	6
BP	GO:0071902	positive regulation of protein serine/threonine kinase activity	12/312	200/18723	0.000139436	0.00213426	0.00163825	TLR4/SYK/ACSL1/LRRK2/IL1B/S100A12/TLR6/RALB/CSF1R/TCL1A/CD24/CCNB1	12
BP	GO:0021782	glial cell development	9/312	116/18723	0.000141407	0.00214616	0.00164739	TLR4/OLIG1/TLR2/C5AR1/FPR2/LYN/CLU/S100A9/S100A8	9
BP	GO:0033559	unsaturated fatty acid metabolic process	9/312	116/18723	0.000141407	0.00214616	0.00164739	PTGS2/ALOX5/CYP4F3/IL1B/CYP4F2/TBXAS1/PTGS1/ELOVL4/CYP1B1	9
BP	GO:0033006	regulation of mast cell activation involved in immune response	5/312	31/18723	0.000148139	0.00223889	0.00171857	CD300A/SYK/LYN/FGR/HMOX1	5
BP	GO:0009615	response to virus	17/312	367/18723	0.000153917	0.00231649	0.00177813	IVNS1ABP/TLR8/LILRB1/LYST/TLR2/FGL2/IL10RB/CCL4/IFNGR2/FGR/TLR7/IRAK3/CLU/RNASE6/IRF2/POLR3E/PMAIP1	17
BP	GO:0002279	mast cell activation involved in immune response	6/312	49/18723	0.000156156	0.00234039	0.00179648	CD300A/SYK/LYN/FGR/HMOX1/BTK	6
BP	GO:0001659	temperature homeostasis	11/312	174/18723	0.000166914	0.00249125	0.00191228	TLR4/PTGS2/EGR1/SYK/LCN2/ACSL1/G0S2/IL1B/DDIT3/CEBPB/ZNF516	11
BP	GO:0002448	mast cell mediated immunity	6/312	50/18723	0.000174992	0.00260102	0.00199654	CD300A/SYK/LYN/FGR/HMOX1/BTK	6
BP	GO:0050728	negative regulation of inflammatory response	11/312	176/18723	0.000184492	0.00273093	0.00209626	HCK/TNFAIP6/ALOX5/SIRPA/SYK/SIGLEC10/ZFP36/FPR2/LYN/FGR/KLF4	11
BP	GO:0032479	regulation of type I interferon production	8/312	95/18723	0.000188094	0.00276153	0.00211975	TLR4/TLR8/SIRPA/SYK/LILRB1/TLR2/TLR7/CD14	8
BP	GO:0032606	type I interferon production	8/312	95/18723	0.000188094	0.00276153	0.00211975	TLR4/TLR8/SIRPA/SYK/LILRB1/TLR2/TLR7/CD14	8
BP	GO:0002223	stimulatory C-type lectin receptor signaling pathway	4/312	18/18723	0.000192443	0.00277999	0.00213392	SYK/LYN/TYROBP/CLEC7A	4
BP	GO:0034134	toll-like receptor 2 signaling pathway	4/312	18/18723	0.000192443	0.00277999	0.00213392	TLR2/LYN/PIK3AP1/TLR6	4
BP	GO:1990840	response to lectin	4/312	18/18723	0.000192443	0.00277999	0.00213392	SYK/LYN/TYROBP/CLEC7A	4
BP	GO:1990858	cellular response to lectin	4/312	18/18723	0.000192443	0.00277999	0.00213392	SYK/LYN/TYROBP/CLEC7A	4
BP	GO:0032633	interleukin-4 production	5/312	33/18723	0.000201361	0.00288564	0.00221501	SYK/SLC7A5/DDIT3/CEBPB/FCER1G	5
BP	GO:0032673	regulation of interleukin-4 production	5/312	33/18723	0.000201361	0.00288564	0.00221501	SYK/SLC7A5/DDIT3/CEBPB/FCER1G	5
BP	GO:0070665	positive regulation of leukocyte proliferation	10/312	150/18723	0.000214072	0.00305562	0.00234549	TLR4/MEF2C/BCL6/SYK/LILRB2/LYN/IL1B/TNFSF13B/CSF1R/CD24	10
BP	GO:0045637	regulation of myeloid cell differentiation	12/312	210/18723	0.000219656	0.00312294	0.00239716	TLR4/NFKBIA/CSF3R/MEF2C/FOS/SPI1/LILRB1/ZFP36/LYN/TYROBP/CEBPB/PF4	12
BP	GO:0030168	platelet activation	9/312	123/18723	0.000220562	0.00312347	0.00239757	TLR4/TLN1/PLEK/P2RX1/SYK/LYN/GP1BA/PF4/FCER1G	9
BP	GO:0043409	negative regulation of MAPK cascade	11/312	180/18723	0.00022439	0.00316521	0.00242962	TLR4/DUSP1/CD300A/SIRPA/LYN/IL1B/DUSP5/KLF4/DUSP4/IRAK3/PTPRJ	11
BP	GO:0002437	inflammatory response to antigenic stimulus	7/312	74/18723	0.000230944	0.00322709	0.00247711	HCK/CXCR2/SYK/IL1RN/LYN/FGR/BTK	7
BP	GO:0002446	neutrophil mediated immunity	5/312	34/18723	0.000232885	0.00322709	0.00247711	SYK/PTAFR/SPI1/TREM1/ITGAM	5
BP	GO:0010922	positive regulation of phosphatase activity	5/312	34/18723	0.000232885	0.00322709	0.00247711	PLEK/MEF2C/CD300A/PPP1R15A/CD33	5
BP	GO:0055094	response to lipoprotein particle	5/312	34/18723	0.000232885	0.00322709	0.00247711	TLR4/SYK/TLR6/ABCA1/FCER1G	5
BP	GO:2001243	negative regulation of intrinsic apoptotic signaling pathway	8/312	98/18723	0.000233262	0.00322709	0.00247711	PTGS2/IVNS1ABP/VNN1/PLAUR/LRRK2/MMP9/CLU/SOD2	8
BP	GO:0001909	leukocyte mediated cytotoxicity	9/312	124/18723	0.000234407	0.0032305	0.00247973	SPI1/LILRB1/LYST/TREM1/RNF19B/TYROBP/ITGAM/CLEC12B/CX3CR1	9
BP	GO:0002281	macrophage activation involved in immune response	4/312	19/18723	0.000240576	0.00330077	0.00253367	SYK/DYSF/TYROBP/CX3CR1	4
BP	GO:0006898	receptor-mediated endocytosis	13/312	244/18723	0.000241341	0.00330077	0.00253367	RAB31/CXCR1/CXCR2/SYK/LILRB1/FPR2/CXCL8/BMP2K/IGF2R/CLU/CD14/FCER1G/ITGAM	13
BP	GO:0031341	regulation of cell killing	8/312	99/18723	0.000250156	0.00340838	0.00261627	SYK/SPI1/LILRB1/TYROBP/CLEC7A/ITGAM/CLEC12B/CX3CR1	8
BP	GO:0034121	regulation of toll-like receptor signaling pathway	7/312	75/18723	0.000251135	0.0034088	0.00261659	CD300A/LILRA2/TLR2/LYN/TLR6/IRAK3/TLR5	7
BP	GO:0006691	leukotriene metabolic process	5/312	35/18723	0.000268025	0.00362438	0.00278207	ALOX5/SYK/TLR2/CYP4F3/CYP4F2	5
BP	GO:0140029	exocytic process	7/312	76/18723	0.000272723	0.0036741	0.00282023	PLEK/P2RX1/SYK/LYN/RALB/STX3/BTK	7
BP	GO:0007249	I-kappaB kinase/NF-kappaB signaling	14/312	281/18723	0.000280088	0.00375924	0.00288559	TLR4/NFKBIA/TLR8/SIRPA/TLR2/IL1B/S100A12/TLR6/TLR7/SECTM1/HMOX1/CLEC7A/CX3CR1/BTK	14
BP	GO:0009612	response to mechanical stimulus	12/312	216/18723	0.000284526	0.00380461	0.00292041	TLR4/NFKBIA/PTGS2/FOS/TLR8/IL1B/TLR7/CASP5/TLR5/CHI3L1/KCNJ2/CCNB1	12
BP	GO:0032418	lysosome localization	7/312	77/18723	0.000295778	0.00393756	0.00302247	CD300A/SYK/LYN/FGR/TFEB/HMOX1/BTK	7
BP	GO:0098543	detection of other organism	4/312	20/18723	0.000296793	0.00393756	0.00302247	TLR4/TLR2/TLR6/CLEC7A	4
BP	GO:0038066	p38MAPK cascade	6/312	55/18723	0.000297753	0.00393756	0.00302247	DUSP1/SPI1/ZFP36/NCF1/IL1B/GADD45B	6
BP	GO:0071402	cellular response to lipoprotein particle stimulus	5/312	36/18723	0.000307047	0.0040456	0.0031054	TLR4/SYK/TLR6/ABCA1/FCER1G	5
BP	GO:1902107	positive regulation of leukocyte differentiation	10/312	157/18723	0.00030932	0.0040459	0.00310563	EGR3/FOS/BCL6/SYK/VNN1/LILRB2/TYROBP/PF4/CR1/BTK	10
BP	GO:1903708	positive regulation of hemopoiesis	10/312	157/18723	0.00030932	0.0040459	0.00310563	EGR3/FOS/BCL6/SYK/VNN1/LILRB2/TYROBP/PF4/CR1/BTK	10
BP	GO:0032608	interferon-beta production	6/312	56/18723	0.000328872	0.00423998	0.0032546	TLR4/TLR8/SIRPA/LILRB1/TLR2/TLR7	6
BP	GO:0032648	regulation of interferon-beta production	6/312	56/18723	0.000328872	0.00423998	0.0032546	TLR4/TLR8/SIRPA/LILRB1/TLR2/TLR7	6
BP	GO:0046456	icosanoid biosynthetic process	6/312	56/18723	0.000328872	0.00423998	0.0032546	PTGS2/ALOX5/SYK/IL1B/TBXAS1/PTGS1	6
BP	GO:1904645	response to amyloid-beta	6/312	56/18723	0.000328872	0.00423998	0.0032546	TLR4/NAMPT/LCN2/FPR2/MMP9/TLR6	6
BP	GO:0050853	B cell receptor signaling pathway	9/312	131/18723	0.000352943	0.00453405	0.00348033	MNDA/MEF2C/CD300A/SYK/LYN/NFAM1/CTLA4/BANK1/BTK	9
BP	GO:0051767	nitric-oxide synthase biosynthetic process	4/312	21/18723	0.000361841	0.00460321	0.00353342	TLR4/NAMPT/TLR2/LRRK2	4
BP	GO:0051769	regulation of nitric-oxide synthase biosynthetic process	4/312	21/18723	0.000361841	0.00460321	0.00353342	TLR4/NAMPT/TLR2/LRRK2	4
BP	GO:0052548	regulation of endopeptidase activity	18/312	432/18723	0.000362165	0.00460321	0.00353342	PTGS2/P2RX1/SYK/PLAUR/LYN/MMP9/KLF4/TIMP2/SERPINA1/S100A9/APLP2/CST3/PI3/CLEC7A/S100A8/SLPI/CR1/PMAIP1	18
BP	GO:0062207	regulation of pattern recognition receptor signaling pathway	8/312	105/18723	0.000373849	0.00473498	0.00363457	TLR4/CD300A/LILRA2/TLR2/LYN/TLR6/IRAK3/TLR5	8
BP	GO:2001234	negative regulation of apoptotic signaling pathway	12/312	224/18723	0.000395765	0.00496261	0.00380929	PTGS2/IVNS1ABP/VNN1/PLAUR/LRRK2/IL1B/MMP9/HMOX1/CLU/SOD2/PF4/CX3CR1	12
BP	GO:0009595	detection of biotic stimulus	5/312	38/18723	0.000397844	0.00496261	0.00380929	TLR4/TLR2/TLR6/CLEC7A/PTPRJ	5
BP	GO:0035821	modulation of process of other organism	8/312	106/18723	0.000398619	0.00496261	0.00380929	SYK/CCL4/IGF2R/S100A9/CLEC7A/MPEG1/SLPI/CX3CR1	8
BP	GO:0010574	regulation of vascular endothelial growth factor production	6/312	58/18723	0.00039872	0.00496261	0.00380929	PTGS2/SULF2/C5AR1/IL1B/C3AR1/CYP1B1	6
BP	GO:0032481	positive regulation of type I interferon production	6/312	58/18723	0.00039872	0.00496261	0.00380929	TLR4/TLR8/SYK/TLR2/TLR7/CD14	6
BP	GO:0050731	positive regulation of peptidyl-tyrosine phosphorylation	11/312	193/18723	0.000408052	0.00506126	0.00388501	OSM/PECAM1/SYK/NCF1/LYN/CSF1R/FCGR1A/CLEC7A/PTPRJ/BANK1/CD24	11
BP	GO:0035306	positive regulation of dephosphorylation	6/312	59/18723	0.000437726	0.00539212	0.00413899	PLEK/MEF2C/CD300A/LILRB2/PPP1R15A/CD33	6
BP	GO:0043407	negative regulation of MAP kinase activity	6/312	59/18723	0.000437726	0.00539212	0.00413899	DUSP1/CD300A/LYN/IL1B/IRAK3/PTPRJ	6
BP	GO:0002701	negative regulation of production of molecular mediator of immune response	5/312	39/18723	0.00045019	0.00552673	0.00424231	BCL6/LILRB1/IRAK3/HMOX1/CR1	5
BP	GO:0022408	negative regulation of cell-cell adhesion	11/312	196/18723	0.000464834	0.0056871	0.00436541	CD300A/BCL6/SPI1/LILRB2/IL1RN/LILRB1/FGL2/KLF4/CEBPB/CTLA4/CR1	11
BP	GO:0071214	cellular response to abiotic stimulus	15/312	331/18723	0.000468953	0.00569873	0.00437434	MME/TLR4/PTGS2/NAMPT/EGR1/TLR8/PTAFR/SPIDR/IL1B/MMP9/TLR7/HVCN1/CASP5/TLR5/KCNJ2	15
BP	GO:0104004	cellular response to environmental stimulus	15/312	331/18723	0.000468953	0.00569873	0.00437434	MME/TLR4/PTGS2/NAMPT/EGR1/TLR8/PTAFR/SPIDR/IL1B/MMP9/TLR7/HVCN1/CASP5/TLR5/KCNJ2	15
BP	GO:0071356	cellular response to tumor necrosis factor	12/312	229/18723	0.000482442	0.00584291	0.00448501	NFKBIA/SYK/CCL20/LCN2/ZFP36/CXCL8/CCL4/TNFSF13B/CAMP/ASAH1/CHI3L1/TCL1A	12
BP	GO:0001820	serotonin secretion	3/312	10/18723	0.000504222	0.00602538	0.00462507	P2RX1/SYK/LILRB1	3
BP	GO:0070391	response to lipoteichoic acid	3/312	10/18723	0.000504222	0.00602538	0.00462507	TLR4/TLR2/CD14	3
BP	GO:0071223	cellular response to lipoteichoic acid	3/312	10/18723	0.000504222	0.00602538	0.00462507	TLR4/TLR2/CD14	3
BP	GO:0010543	regulation of platelet activation	5/312	40/18723	0.000507559	0.00602538	0.00462507	TLR4/PLEK/SYK/LYN/FCER1G	5
BP	GO:0034122	negative regulation of toll-like receptor signaling pathway	5/312	40/18723	0.000507559	0.00602538	0.00462507	CD300A/LILRA2/LYN/TLR6/IRAK3	5
BP	GO:0071276	cellular response to cadmium ion	5/312	40/18723	0.000507559	0.00602538	0.00462507	FOS/NCF1/MMP9/HMOX1/CYBB	5
BP	GO:0050765	negative regulation of phagocytosis	4/312	23/18723	0.000521482	0.0061703	0.00473632	CD300A/SIRPA/TLR2/DYSF	4
BP	GO:0042098	T cell proliferation	11/312	199/18723	0.000528088	0.00621839	0.00477323	SLC11A1/SYK/LILRB2/LILRB1/IL1B/TNFSF13B/CLC/CEBPB/CTLA4/CR1/CD24	11
BP	GO:0002822	regulation of adaptive immune response based on somatic recombination of immune receptors built from immunoglobulin superfamily domains	10/312	168/18723	0.000529004	0.00621839	0.00477323	MEF2C/SLC11A1/BCL6/LILRB1/IL1B/TNFSF13B/CLC/CLEC7A/CR1/BTK	10
BP	GO:0010038	response to metal ion	16/312	373/18723	0.000557664	0.00653394	0.00501544	MEF2C/PTGS2/DUSP1/FOS/AQP9/LCN2/NCF1/LRRK2/MMP9/HVCN1/HMOX1/CD14/SOD2/S100A8/CYBB/CCNB1	16
BP	GO:0002260	lymphocyte homeostasis	6/312	62/18723	0.000572818	0.00661737	0.00507948	MEF2C/LYN/TNFSF13B/GAPT/SKIL/PMAIP1	6
BP	GO:0010573	vascular endothelial growth factor production	6/312	62/18723	0.000572818	0.00661737	0.00507948	PTGS2/SULF2/C5AR1/IL1B/C3AR1/CYP1B1	6
BP	GO:0032613	interleukin-10 production	6/312	62/18723	0.000572818	0.00661737	0.00507948	TLR4/SYK/LILRB1/TLR2/TYROBP/CLEC7A	6
BP	GO:0032653	regulation of interleukin-10 production	6/312	62/18723	0.000572818	0.00661737	0.00507948	TLR4/SYK/LILRB1/TLR2/TYROBP/CLEC7A	6
BP	GO:0030098	lymphocyte differentiation	16/312	374/18723	0.000573984	0.00661737	0.00507948	EGR3/EGR1/BCL6/SYK/VNN1/SPI1/LILRB2/FGL2/IL1B/TNFSF13B/NFAM1/PTPRJ/CTLA4/FCER1G/CR1/BTK	16
BP	GO:0001676	long-chain fatty acid metabolic process	8/312	112/18723	0.000576789	0.00662847	0.005088	PTGS2/ALOX5/CYP4F3/ACSL1/CYP4F2/TBXAS1/PTGS1/CYP1B1	8
BP	GO:1903038	negative regulation of leukocyte cell-cell adhesion	9/312	141/18723	0.000604429	0.00692399	0.00531484	CD300A/BCL6/LILRB2/LILRB1/FGL2/KLF4/CEBPB/CTLA4/CR1	9
BP	GO:0042129	regulation of T cell proliferation	10/312	171/18723	0.000607439	0.00693638	0.00532435	SYK/LILRB2/LILRB1/IL1B/TNFSF13B/CLC/CEBPB/CTLA4/CR1/CD24	10
BP	GO:0038095	Fc-epsilon receptor signaling pathway	4/312	24/18723	0.000617624	0.00698614	0.00536256	SYK/LYN/FCER1G/BTK	4
BP	GO:0043302	positive regulation of leukocyte degranulation	4/312	24/18723	0.000617624	0.00698614	0.00536256	SYK/PTAFR/FGR/ITGAM	4
BP	GO:1903428	positive regulation of reactive oxygen species biosynthetic process	4/312	24/18723	0.000617624	0.00698614	0.00536256	TLR4/LCN2/TLR6/SOD2	4
BP	GO:0001776	leukocyte homeostasis	7/312	87/18723	0.00062394	0.00703546	0.00540041	CXCR2/MEF2C/LYN/TNFSF13B/GAPT/SKIL/PMAIP1	7
BP	GO:0033003	regulation of mast cell activation	5/312	42/18723	0.000638587	0.00717812	0.00550992	CD300A/SYK/LYN/FGR/HMOX1	5
BP	GO:0018212	peptidyl-tyrosine modification	16/312	378/18723	0.000643419	0.0072099	0.00553431	HCK/OSM/PECAM1/TPST1/CD300A/SYK/NCF1/LYN/FGR/CSF1R/FCGR1A/CLEC7A/PTPRJ/BANK1/CD24/BTK	16
BP	GO:0045765	regulation of angiogenesis	15/312	342/18723	0.000657269	0.00734222	0.00563588	CXCR2/ALOX5/GLUL/C5AR1/IL1B/CXCL8/KLF4/CAMP/C3AR1/HMOX1/PF4/CYBB/CHI3L1/CYP1B1/CX3CR1	15
BP	GO:0038061	NIK/NF-kappaB signaling	9/312	143/18723	0.000669084	0.00745107	0.00571943	TLR4/NFKBIA/SPI1/TLR2/IL1B/TLR6/TLR7/CD14/CHI3L1	9
BP	GO:1903409	reactive oxygen species biosynthetic process	6/312	64/18723	0.000679466	0.00754333	0.00579025	TLR4/ALOX5/LCN2/NCF1/TLR6/SOD2	6
BP	GO:0032493	response to bacterial lipoprotein	3/312	11/18723	0.000684771	0.00755558	0.00579966	TLR2/TLR6/CD14	3
BP	GO:0046643	regulation of gamma-delta T cell activation	3/312	11/18723	0.000684771	0.00755558	0.00579966	EGR3/SYK/LILRB1	3
BP	GO:0045619	regulation of lymphocyte differentiation	10/312	174/18723	0.000695253	0.00764779	0.00587043	EGR3/BCL6/SYK/VNN1/LILRB2/FGL2/NFAM1/CTLA4/CR1/BTK	10
BP	GO:0002861	regulation of inflammatory response to antigenic stimulus	5/312	43/18723	0.000712872	0.00779392	0.0059826	HCK/SYK/LYN/FGR/BTK	5
BP	GO:0014002	astrocyte development	5/312	43/18723	0.000712872	0.00779392	0.0059826	TLR4/C5AR1/FPR2/S100A9/S100A8	5
BP	GO:0070372	regulation of ERK1 and ERK2 cascade	14/312	309/18723	0.000720895	0.00783877	0.00601703	TLR4/DUSP1/SIRPA/SYK/CCL20/C5AR1/FPR2/LYN/IL1B/CCL4/KLF4/DUSP4/CSF1R/CHI3L1	14
BP	GO:0032753	positive regulation of interleukin-4 production	4/312	25/18723	0.000725691	0.00783877	0.00601703	SYK/SLC7A5/CEBPB/FCER1G	4
BP	GO:0042832	defense response to protozoan	4/312	25/18723	0.000725691	0.00783877	0.00601703	SLC11A1/LYST/CLEC7A/PF4	4
BP	GO:0098581	detection of external biotic stimulus	4/312	25/18723	0.000725691	0.00783877	0.00601703	TLR4/TLR2/TLR6/CLEC7A	4
BP	GO:0050851	antigen receptor-mediated signaling pathway	12/312	240/18723	0.000730606	0.00786824	0.00603965	MNDA/MEF2C/CD300A/SYK/LYN/THEMIS2/NFAM1/PTPRJ/CTLA4/BTNL8/BANK1/BTK	12
BP	GO:0071677	positive regulation of mononuclear cell migration	6/312	65/18723	0.000738242	0.00792673	0.00608455	MOSPD2/SPI1/CCL20/FPR2/CCL4/CX3CR1	6
BP	GO:0052547	regulation of peptidase activity	18/312	461/18723	0.000773848	0.00828431	0.00635903	PTGS2/P2RX1/SYK/PLAUR/LYN/MMP9/KLF4/TIMP2/SERPINA1/S100A9/APLP2/CST3/PI3/CLEC7A/S100A8/SLPI/CR1/PMAIP1	18
BP	GO:0042542	response to hydrogen peroxide	9/312	146/18723	0.000776568	0.00828876	0.00636244	DUSP1/SIRPA/LCN2/LRRK2/KLF4/HMOX1/SOD2/HP/CYP1B1	9
BP	GO:1901342	regulation of vasculature development	15/312	348/18723	0.000784768	0.00835152	0.00641061	CXCR2/ALOX5/GLUL/C5AR1/IL1B/CXCL8/KLF4/CAMP/C3AR1/HMOX1/PF4/CYBB/CHI3L1/CYP1B1/CX3CR1	15
BP	GO:0031295	T cell costimulation	5/312	44/18723	0.000793429	0.00841877	0.00646224	ICOS/LILRB2/LYN/TNFSF13B/CD24	5
BP	GO:0023061	signal release	18/312	463/18723	0.00081315	0.00860265	0.00660339	LIN7A/OSM/MEF2C/MCTP2/ALOX5/P2RX1/SYK/IL1RN/LILRB1/GLUL/LYN/LRRK2/IL1B/ABCA1/STX3/KLF7/MCTP1/BTK	18
BP	GO:0009266	response to temperature stimulus	10/312	178/18723	0.000828385	0.00873812	0.00670737	HSPA6/NFKBIA/PTGS2/FOS/LYN/TFEC/HMOX1/CD14/SOD2/ZNF516	10
BP	GO:0001562	response to protozoan	4/312	26/18723	0.000846471	0.00887684	0.00681385	SLC11A1/LYST/CLEC7A/PF4	4
BP	GO:1905523	positive regulation of macrophage migration	4/312	26/18723	0.000846471	0.00887684	0.00681385	C5AR1/C3AR1/CSF1R/CX3CR1	4
BP	GO:1904646	cellular response to amyloid-beta	5/312	45/18723	0.000880585	0.00920774	0.00706785	TLR4/NAMPT/LCN2/FPR2/TLR6	5
BP	GO:0032490	detection of molecule of bacterial origin	3/312	12/18723	0.000901797	0.00934802	0.00717553	TLR4/TLR2/TLR6	3
BP	GO:0043301	negative regulation of leukocyte degranulation	3/312	12/18723	0.000901797	0.00934802	0.00717553	CD300A/SPI1/HMOX1	3
BP	GO:0071635	negative regulation of transforming growth factor beta production	3/312	12/18723	0.000901797	0.00934802	0.00717553	LILRB1/TYROBP/CD24	3
BP	GO:0031668	cellular response to extracellular stimulus	12/312	246/18723	0.000905978	0.00936438	0.00718808	FOS/NAMPT/LCN2/RRAGC/GLUL/LYN/LRRK2/RALB/LAMP2/TFEB/HMOX1/PMAIP1	12
BP	GO:0032088	negative regulation of NF-kappaB transcription factor activity	7/312	93/18723	0.000929446	0.00957942	0.00735315	NFKBIA/SPI1/DDIT3/KLF4/ADORA3/IRAK3/CYP1B1	7
BP	GO:0031098	stress-activated protein kinase signaling cascade	12/312	247/18723	0.000938366	0.00958895	0.00736046	TLR4/DUSP1/SIRPA/SPI1/ZFP36/NCF1/LYN/LRRK2/IL1B/TLR7/GADD45B/CLEC7A	12
BP	GO:0031640	killing of cells of other organism	6/312	68/18723	0.000938368	0.00958895	0.00736046	SYK/S100A12/TREM1/CAMP/CLEC7A/PF4	6
BP	GO:0046686	response to cadmium ion	6/312	68/18723	0.000938368	0.00958895	0.00736046	FOS/NCF1/MMP9/HMOX1/SOD2/CYBB	6
BP	GO:0051051	negative regulation of transport	18/312	470/18723	0.000964493	0.009828	0.00754396	OSM/PTGS2/CD300A/SIRPA/SPI1/LILRB2/LILRB1/TLR2/LRRK2/IL1B/OAZ2/MMP9/CD33/DYSF/KLF7/CYP4F2/HMOX1/MCTP1	18
BP	GO:0031294	lymphocyte costimulation	5/312	46/18723	0.000974672	0.00990366	0.00760204	ICOS/LILRB2/LYN/TNFSF13B/CD24	5
BP	GO:0002719	negative regulation of cytokine production involved in immune response	4/312	27/18723	0.000980755	0.0099374	0.00762793	BCL6/LILRB1/IRAK3/HMOX1	4
BP	GO:0002460	adaptive immune response based on somatic recombination of immune receptors built from immunoglobulin superfamily domains	15/312	356/18723	0.000986965	0.00997223	0.00765467	TLR4/MEF2C/SLC11A1/BCL6/TLR8/LILRB1/IL1B/TNFSF13B/CLC/GAPT/CLU/CLEC7A/FCER1G/CR1/BTK	15
BP	GO:0030316	osteoclast differentiation	7/312	94/18723	0.00099017	0.00997658	0.00765801	TLR4/FOS/LILRB1/OSCAR/TYROBP/CSF1R/CEBPB	7
BP	GO:0050868	negative regulation of T cell activation	8/312	122/18723	0.00101254	0.0101735	0.00780916	CD300A/BCL6/LILRB2/LILRB1/FGL2/CEBPB/CTLA4/CR1	8
BP	GO:0002819	regulation of adaptive immune response	10/312	183/18723	0.00102359	0.0102558	0.00787237	MEF2C/SLC11A1/BCL6/LILRB1/IL1B/TNFSF13B/CLC/CLEC7A/CR1/BTK	10
BP	GO:0097028	dendritic cell differentiation	5/312	47/18723	0.00107603	0.0107215	0.00822982	SPI1/LILRB2/LILRB1/LYN/CEBPB	5
BP	GO:1900744	regulation of p38MAPK cascade	5/312	47/18723	0.00107603	0.0107215	0.00822982	DUSP1/SPI1/NCF1/IL1B/GADD45B	5
BP	GO:0120254	olefinic compound metabolic process	9/312	153/18723	0.0010827	0.0107582	0.00825801	PTGS2/ALOX5/EGR1/DGAT2/CYP4F3/CYP4F2/TBXAS1/PTGS1/CYP1B1	9
BP	GO:0002675	positive regulation of acute inflammatory response	4/312	28/18723	0.00112934	0.0111294	0.0085429	OSM/PTGS2/IL1B/BTK	4
BP	GO:0032438	melanosome organization	4/312	28/18723	0.00112934	0.0111294	0.0085429	LYST/RAB32/ZEB2/KIF13A	4
BP	GO:0045589	regulation of regulatory T cell differentiation	4/312	28/18723	0.00112934	0.0111294	0.0085429	BCL6/LILRB2/CTLA4/CR1	4
BP	GO:0008217	regulation of blood pressure	10/312	186/18723	0.00115777	0.0111964	0.00859435	MME/PTGS2/P2RX1/NAMPT/PTAFR/CPA3/CYP4F2/HMOX1/PTGS1/SOD2	10
BP	GO:0032494	response to peptidoglycan	3/312	13/18723	0.00115793	0.0111964	0.00859435	C5AR1/CAMP/IRAK3	3
BP	GO:0036005	response to macrophage colony-stimulating factor	3/312	13/18723	0.00115793	0.0111964	0.00859435	TLR4/TLR2/CSF1R	3
BP	GO:0036006	cellular response to macrophage colony-stimulating factor stimulus	3/312	13/18723	0.00115793	0.0111964	0.00859435	TLR4/TLR2/CSF1R	3
BP	GO:0070486	leukocyte aggregation	3/312	13/18723	0.00115793	0.0111964	0.00859435	IL1B/S100A9/S100A8	3
BP	GO:1902947	regulation of tau-protein kinase activity	3/312	13/18723	0.00115793	0.0111964	0.00859435	EGR1/C5AR1/CLU	3
BP	GO:2001198	regulation of dendritic cell differentiation	3/312	13/18723	0.00115793	0.0111964	0.00859435	LILRB2/LILRB1/CEBPB	3
BP	GO:1902882	regulation of response to oxidative stress	7/312	98/18723	0.00126493	0.0121552	0.00933031	TLR4/ALOX5/VNN1/LRRK2/TLR6/SOD2/MCTP1	7
BP	GO:0002534	cytokine production involved in inflammatory response	6/312	72/18723	0.00126722	0.0121552	0.00933031	TLR4/ALOX5/SIRPA/IL1R2/TLR6/CLEC7A	6
BP	GO:1900015	regulation of cytokine production involved in inflammatory response	6/312	72/18723	0.00126722	0.0121552	0.00933031	TLR4/ALOX5/SIRPA/IL1R2/TLR6/CLEC7A	6
BP	GO:0002862	negative regulation of inflammatory response to antigenic stimulus	4/312	29/18723	0.00129301	0.0123367	0.00946965	HCK/SYK/LYN/FGR	4
BP	GO:0048753	pigment granule organization	4/312	29/18723	0.00129301	0.0123367	0.00946965	LYST/RAB32/ZEB2/KIF13A	4
BP	GO:0030225	macrophage differentiation	5/312	49/18723	0.0013019	0.0123887	0.00950956	SPI1/TLR2/MMP9/CSF1R/PF4	5
BP	GO:0030217	T cell differentiation	12/312	257/18723	0.00131873	0.0125157	0.00960705	EGR3/EGR1/BCL6/SYK/VNN1/SPI1/LILRB2/FGL2/IL1B/CTLA4/FCER1G/CR1	12
BP	GO:0070371	ERK1 and ERK2 cascade	14/312	330/18723	0.00135265	0.0128039	0.00982826	TLR4/DUSP1/SIRPA/SYK/CCL20/C5AR1/FPR2/LYN/IL1B/CCL4/KLF4/DUSP4/CSF1R/CHI3L1	14
BP	GO:0002467	germinal center formation	3/312	14/18723	0.00145563	0.0136707	0.0104936	MEF2C/BCL6/TNFSF13B	3
BP	GO:0002517	T cell tolerance induction	3/312	14/18723	0.00145563	0.0136707	0.0104936	ICOS/LILRB2/CLC	3
BP	GO:0036151	phosphatidylcholine acyl-chain remodeling	3/312	14/18723	0.00145563	0.0136707	0.0104936	LPCAT2/MBOAT7/LPCAT1	3
BP	GO:1901568	fatty acid derivative metabolic process	6/312	74/18723	0.00146149	0.01369	0.0105084	ALOX5/DGAT2/CYP4F3/ACSL1/CYP4F2/ELOVL4	6
BP	GO:0045577	regulation of B cell differentiation	4/312	30/18723	0.00147255	0.0137579	0.0105605	SYK/NFAM1/CR1/BTK	4
BP	GO:0071241	cellular response to inorganic substance	11/312	226/18723	0.00149304	0.0139132	0.0106797	MEF2C/PTGS2/FOS/SPIDR/NCF1/LRRK2/MMP9/HVCN1/HMOX1/CYBB/CCNB1	11
BP	GO:0009636	response to toxic substance	12/312	262/18723	0.00155216	0.0144267	0.0110739	PTGS2/FOS/TLR2/LCN2/LYN/CCL4/S100A9/PTGS1/SOD2/HP/CYP1B1/CCNB1	12
BP	GO:0006636	unsaturated fatty acid biosynthetic process	5/312	51/18723	0.00156097	0.0144712	0.0111081	PTGS2/IL1B/TBXAS1/PTGS1/ELOVL4	5
BP	GO:1902106	negative regulation of leukocyte differentiation	7/312	102/18723	0.00159606	0.0147584	0.0113285	TLR4/BCL6/LILRB1/FGL2/LYN/CTLA4/CR1	7
BP	GO:0018108	peptidyl-tyrosine phosphorylation	15/312	375/18723	0.00164974	0.0151963	0.0116647	HCK/OSM/PECAM1/CD300A/SYK/NCF1/LYN/FGR/CSF1R/FCGR1A/CLEC7A/PTPRJ/BANK1/CD24/BTK	15
BP	GO:0050730	regulation of peptidyl-tyrosine phosphorylation	12/312	264/18723	0.00165461	0.0151963	0.0116647	OSM/PECAM1/CD300A/SYK/NCF1/LYN/CSF1R/FCGR1A/CLEC7A/PTPRJ/BANK1/CD24	12
BP	GO:0001516	prostaglandin biosynthetic process	4/312	31/18723	0.00166876	0.0151963	0.0116647	PTGS2/IL1B/TBXAS1/PTGS1	4
BP	GO:0001782	B cell homeostasis	4/312	31/18723	0.00166876	0.0151963	0.0116647	MEF2C/LYN/TNFSF13B/GAPT	4
BP	GO:0045066	regulatory T cell differentiation	4/312	31/18723	0.00166876	0.0151963	0.0116647	BCL6/LILRB2/CTLA4/CR1	4
BP	GO:0046457	prostanoid biosynthetic process	4/312	31/18723	0.00166876	0.0151963	0.0116647	PTGS2/IL1B/TBXAS1/PTGS1	4
BP	GO:1903426	regulation of reactive oxygen species biosynthetic process	5/312	52/18723	0.00170384	0.0154353	0.0118481	TLR4/ALOX5/LCN2/TLR6/SOD2	5
BP	GO:0051607	defense response to virus	12/312	265/18723	0.00170788	0.0154353	0.0118481	TLR8/LILRB1/LYST/TLR2/FGL2/IL10RB/IFNGR2/TLR7/RNASE6/IRF2/POLR3E/PMAIP1	12
BP	GO:0140546	defense response to symbiont	12/312	265/18723	0.00170788	0.0154353	0.0118481	TLR8/LILRB1/LYST/TLR2/FGL2/IL10RB/IFNGR2/TLR7/RNASE6/IRF2/POLR3E/PMAIP1	12
BP	GO:0071248	cellular response to metal ion	10/312	197/18723	0.00177817	0.0160303	0.0123048	MEF2C/PTGS2/FOS/NCF1/LRRK2/MMP9/HVCN1/HMOX1/CYBB/CCNB1	10
BP	GO:0045621	positive regulation of lymphocyte differentiation	7/312	104/18723	0.00178508	0.0160524	0.0123218	EGR3/BCL6/SYK/VNN1/LILRB2/CR1/BTK	7
BP	GO:0032725	positive regulation of granulocyte macrophage colony-stimulating factor production	3/312	15/18723	0.00179721	0.0160691	0.0123346	LILRA2/SYK/IL1B	3
BP	GO:0045346	regulation of MHC class II biosynthetic process	3/312	15/18723	0.00179721	0.0160691	0.0123346	TLR4/SPI1/PF4	3
BP	GO:0007162	negative regulation of cell adhesion	13/312	303/18723	0.00180035	0.0160691	0.0123346	DUSP1/CD300A/BCL6/SPI1/LILRB2/IL1RN/LILRB1/FGL2/KLF4/CEBPB/CTLA4/CYP1B1/CR1	13
BP	GO:0050878	regulation of body fluid levels	15/312	379/18723	0.00182865	0.0162813	0.0124975	TLR4/TLN1/PLEK/SLC22A4/P2RX1/NFE2/SYK/PLAU/PLAUR/LYN/CYP4F2/SERPINA1/GP1BA/PF4/FCER1G	15
BP	GO:0002705	positive regulation of leukocyte mediated immunity	8/312	134/18723	0.00184665	0.016401	0.0125894	PTAFR/SPI1/IL1B/SH2D1B/TYROBP/CLEC7A/ITGAM/BTK	8
BP	GO:1900745	positive regulation of p38MAPK cascade	4/312	32/18723	0.00188242	0.0166365	0.0127701	SPI1/NCF1/IL1B/GADD45B	4
BP	GO:2000191	regulation of fatty acid transport	4/312	32/18723	0.00188242	0.0166365	0.0127701	SYK/ACSL1/IL1B/CYP4F2	4
BP	GO:0070373	negative regulation of ERK1 and ERK2 cascade	6/312	78/18723	0.00191726	0.0169029	0.0129747	TLR4/DUSP1/SIRPA/LYN/KLF4/DUSP4	6
BP	GO:0071887	leukocyte apoptotic process	7/312	106/18723	0.00199105	0.0174678	0.0134083	CXCR2/MEF2C/BCL6/LILRB1/LYN/CLC/BTK	7
BP	GO:1903707	negative regulation of hemopoiesis	7/312	106/18723	0.00199105	0.0174678	0.0134083	TLR4/BCL6/LILRB1/FGL2/LYN/CTLA4/CR1	7
BP	GO:0009410	response to xenobiotic stimulus	17/312	462/18723	0.00202267	0.0177021	0.0135881	MEF2C/PTGS2/FOS/LCN2/ACSL1/LYN/IL1B/S100A12/ABCA1/CYP4F2/TIMP2/HMOX1/SULT1B1/SOD2/CYBB/CYP1B1/CCNB1	17
BP	GO:0002440	production of molecular mediator of immune response	13/312	308/18723	0.00207824	0.0181442	0.0139275	TLR4/BCL6/SLC7A5/LILRB1/IL1B/CLC/TREM1/GAPT/IRAK3/HMOX1/CLEC7A/CR1/BTK	13
BP	GO:0036336	dendritic cell migration	4/312	33/18723	0.00211428	0.0183961	0.0141208	CXCR1/CXCR2/ALOX5/SPI1	4
BP	GO:0048872	homeostasis of number of cells	12/312	272/18723	0.00212168	0.0183961	0.0141208	CXCR2/MEF2C/BCL6/SPI1/ZFP36/LYN/TNFSF13B/GAPT/HMOX1/SKIL/PMAIP1/CX3CR1	12
BP	GO:0050671	positive regulation of lymphocyte proliferation	8/312	137/18723	0.00212243	0.0183961	0.0141208	TLR4/MEF2C/BCL6/SYK/LILRB2/IL1B/TNFSF13B/CD24	8
BP	GO:0017157	regulation of exocytosis	10/312	202/18723	0.00213757	0.0184828	0.0141874	P2RX1/CD300A/SYK/PTAFR/SPI1/LYN/LRRK2/FGR/HMOX1/ITGAM	10
BP	GO:0031334	positive regulation of protein-containing complex assembly	11/312	237/18723	0.00217046	0.0187115	0.0143629	HCK/TLR4/CDC42EP3/PLEK/SYK/SPIDR/TLR6/ABCA1/CLU/CLEC7A/TCL1A	11
BP	GO:0051238	sequestering of metal ion	3/312	16/18723	0.00218483	0.0187115	0.0143629	LCN2/S100A9/S100A8	3
BP	GO:0071361	cellular response to ethanol	3/312	16/18723	0.00218483	0.0187115	0.0143629	SPI1/SOD2/CYBB	3
BP	GO:0071639	positive regulation of monocyte chemotactic protein-1 production	3/312	16/18723	0.00218483	0.0187115	0.0143629	SYK/IL1B/CLEC7A	3
BP	GO:0032946	positive regulation of mononuclear cell proliferation	8/312	138/18723	0.00222122	0.018933	0.0145329	TLR4/MEF2C/BCL6/SYK/LILRB2/IL1B/TNFSF13B/CD24	8
BP	GO:0055076	transition metal ion homeostasis	8/312	138/18723	0.00222122	0.018933	0.0145329	SLC11A1/SLC25A37/LCN2/STEAP4/HMOX1/S100A9/SLC31A2/S100A8	8
BP	GO:0051403	stress-activated MAPK cascade	11/312	239/18723	0.00231696	0.0197024	0.0151235	TLR4/DUSP1/SIRPA/SPI1/ZFP36/NCF1/LRRK2/IL1B/TLR7/GADD45B/CLEC7A	11
BP	GO:2000106	regulation of leukocyte apoptotic process	6/312	81/18723	0.00232414	0.0197168	0.0151346	CXCR2/MEF2C/BCL6/LILRB1/LYN/BTK	6
BP	GO:0002449	lymphocyte mediated immunity	14/312	350/18723	0.00233217	0.0197384	0.0151512	BCL6/TLR8/LILRB1/LYST/IL1B/SH2D1B/CLC/RNF19B/GAPT/CLU/FCER1G/CR1/CLEC12B/BTK	14
BP	GO:0001910	regulation of leukocyte mediated cytotoxicity	6/312	82/18723	0.00247323	0.0208342	0.0159923	SPI1/LILRB1/TYROBP/ITGAM/CLEC12B/CX3CR1	6
BP	GO:1905897	regulation of response to endoplasmic reticulum stress	6/312	82/18723	0.00247323	0.0208342	0.0159923	ALOX5/PPP1R15A/LRRK2/DDIT3/CLU/PMAIP1	6
BP	GO:0030183	B cell differentiation	8/312	141/18723	0.0025394	0.0212919	0.0163436	BCL6/SYK/SPI1/TNFSF13B/NFAM1/PTPRJ/CR1/BTK	8
BP	GO:0034341	response to interferon-gamma	8/312	141/18723	0.0025394	0.0212919	0.0163436	HCK/TLR4/SLC11A1/SIRPA/CCL20/TLR2/CCL4/IFNGR2	8
BP	GO:0010934	macrophage cytokine production	3/312	17/18723	0.00262051	0.0217189	0.0166714	TLR4/LILRB1/IRAK3	3
BP	GO:0010935	regulation of macrophage cytokine production	3/312	17/18723	0.00262051	0.0217189	0.0166714	TLR4/LILRB1/IRAK3	3
BP	GO:0032604	granulocyte macrophage colony-stimulating factor production	3/312	17/18723	0.00262051	0.0217189	0.0166714	LILRA2/SYK/IL1B	3
BP	GO:0032645	regulation of granulocyte macrophage colony-stimulating factor production	3/312	17/18723	0.00262051	0.0217189	0.0166714	LILRA2/SYK/IL1B	3
BP	GO:0045591	positive regulation of regulatory T cell differentiation	3/312	17/18723	0.00262051	0.0217189	0.0166714	BCL6/LILRB2/CR1	3
BP	GO:0034405	response to fluid shear stress	4/312	35/18723	0.00263573	0.0217539	0.0166982	MEF2C/PTGS2/KLF4/ABCA1	4
BP	GO:0031667	response to nutrient levels	17/312	474/18723	0.00263683	0.0217539	0.0166982	PTGS2/NAMPT/LCN2/RRAGC/GLUL/ZFP36/ACSL1/LRRK2/DDIT3/ABCA1/RALB/LAMP2/TFEB/HMOX1/SOD2/CYBB/PMAIP1	17
BP	GO:0043406	positive regulation of MAP kinase activity	7/312	112/18723	0.00272065	0.0223429	0.0171504	TLR4/SYK/LRRK2/IL1B/S100A12/TLR6/CD24	7
BP	GO:1901222	regulation of NIK/NF-kappaB signaling	7/312	112/18723	0.00272065	0.0223429	0.0171504	TLR4/NFKBIA/SPI1/TLR2/IL1B/TLR7/CD14	7
BP	GO:0043281	regulation of cysteine-type endopeptidase activity involved in apoptotic process	10/312	209/18723	0.00273675	0.0224239	0.0172126	PTGS2/P2RX1/SYK/PLAUR/MMP9/KLF4/S100A9/CLEC7A/S100A8/PMAIP1	10
BP	GO:2001244	positive regulation of intrinsic apoptotic signaling pathway	5/312	58/18723	0.00277022	0.0226465	0.0173835	DDIT3/S100A9/SKIL/S100A8/PMAIP1	5
BP	GO:0007204	positive regulation of cytosolic calcium ion concentration	13/312	319/18723	0.00281523	0.0229623	0.0176259	CXCR1/CXCR2/P2RX1/FPR1/C5AR1/FPR2/LYN/PROK2/DDIT3/C3AR1/CCRL2/CD24/CX3CR1	13
BP	GO:0031623	receptor internalization	7/312	113/18723	0.00285991	0.0232739	0.0178651	RAB31/CXCR1/CXCR2/SYK/LILRB1/CXCL8/FCER1G	7
BP	GO:0106106	cold-induced thermogenesis	8/312	144/18723	0.00289219	0.0234307	0.0179854	TLR4/SYK/LCN2/ACSL1/G0S2/DDIT3/CEBPB/ZNF516	8
BP	GO:0120161	regulation of cold-induced thermogenesis	8/312	144/18723	0.00289219	0.0234307	0.0179854	TLR4/SYK/LCN2/ACSL1/G0S2/DDIT3/CEBPB/ZNF516	8
BP	GO:0030100	regulation of endocytosis	10/312	211/18723	0.00293059	0.0236884	0.0181832	RAB31/CD300A/SYK/ZFYVE16/LILRB1/LRRK2/BMP2K/CLU/CD14/MCTP1	10
BP	GO:0001836	release of cytochrome c from mitochondria	5/312	59/18723	0.00298619	0.0240837	0.0184866	PLAUR/MMP9/CLU/SOD2/PMAIP1	5
BP	GO:0007041	lysosomal transport	7/312	114/18723	0.00300456	0.0241776	0.0185587	ZFYVE16/LYST/LRRK2/LAMP2/IGF2R/CLU/KIF13A	7
BP	GO:0043523	regulation of neuron apoptotic process	10/312	212/18723	0.00303154	0.0243403	0.0186836	MEF2C/LCN2/C5AR1/DDIT3/TYROBP/HMOX1/CEBPB/SOD2/ITGAM/CX3CR1	10
BP	GO:0036293	response to decreased oxygen levels	13/312	322/18723	0.00304962	0.0244309	0.0187532	CBFA2T3/PTGS2/NAMPT/EGR1/PLAU/TLR2/LCN2/HMOX1/SOD2/CYBB/PMAIP1/CD24/CCNB1	13
BP	GO:0002544	chronic inflammatory response	3/312	18/18723	0.00310613	0.0247732	0.0190159	VNN1/S100A9/S100A8	3
BP	GO:0002643	regulation of tolerance induction	3/312	18/18723	0.00310613	0.0247732	0.0190159	LILRB2/CLC/IRAK3	3
BP	GO:0045580	regulation of T cell differentiation	8/312	146/18723	0.00314784	0.02505	0.0192283	EGR3/BCL6/SYK/VNN1/LILRB2/FGL2/CTLA4/CR1	8
BP	GO:0046916	cellular transition metal ion homeostasis	7/312	115/18723	0.00315475	0.02505	0.0192283	SLC11A1/LCN2/STEAP4/HMOX1/S100A9/SLC31A2/S100A8	7
BP	GO:0048660	regulation of smooth muscle cell proliferation	9/312	180/18723	0.00328945	0.026062	0.0200052	TLR4/MEF2C/PTGS2/NAMPT/PTAFR/MMP9/KLF4/HMOX1/SOD2	9
BP	GO:0031669	cellular response to nutrient levels	10/312	215/18723	0.00335112	0.0264923	0.0203354	NAMPT/LCN2/RRAGC/GLUL/LRRK2/RALB/LAMP2/TFEB/HMOX1/PMAIP1	10
BP	GO:0034113	heterotypic cell-cell adhesion	5/312	61/18723	0.00345419	0.0272472	0.0209149	SIRPA/LILRB2/IL1RN/IL1B/KLF4	5
BP	GO:0010951	negative regulation of endopeptidase activity	11/312	252/18723	0.00347639	0.0273623	0.0210033	PTGS2/PLAUR/MMP9/KLF4/TIMP2/SERPINA1/APLP2/CST3/PI3/SLPI/CR1	11
BP	GO:0050829	defense response to Gram-negative bacterium	6/312	88/18723	0.00352366	0.0276738	0.0212424	TLR4/SLC11A1/TREM1/CAMP/RNASE6/MPEG1	6
BP	GO:0097242	amyloid-beta clearance	4/312	38/18723	0.0035734	0.0280033	0.0214953	MME/C5AR1/CLU/ITGAM	4
BP	GO:0097305	response to alcohol	11/312	253/18723	0.00358197	0.0280094	0.0215	FOS/SPI1/SPIDR/KLF4/ABCA1/TBXAS1/CD14/SOD2/S100A8/CYBB/RGS19	11
BP	GO:0071346	cellular response to interferon-gamma	7/312	118/18723	0.00363988	0.0281836	0.0216337	HCK/TLR4/SIRPA/CCL20/TLR2/CCL4/IFNGR2	7
BP	GO:0002523	leukocyte migration involved in inflammatory response	3/312	19/18723	0.00364342	0.0281836	0.0216337	ALOX5/S100A9/S100A8	3
BP	GO:0002902	regulation of B cell apoptotic process	3/312	19/18723	0.00364342	0.0281836	0.0216337	BCL6/LYN/BTK	3
BP	GO:0010759	positive regulation of macrophage chemotaxis	3/312	19/18723	0.00364342	0.0281836	0.0216337	C5AR1/C3AR1/CSF1R	3
BP	GO:0032695	negative regulation of interleukin-12 production	3/312	19/18723	0.00364342	0.0281836	0.0216337	TLR8/LILRB1/IRAK3	3
BP	GO:0032835	glomerulus development	5/312	62/18723	0.00370694	0.0286134	0.0219636	MEF2C/PECAM1/EGR1/SULF2/CD24	5
BP	GO:1900407	regulation of cellular response to oxidative stress	6/312	89/18723	0.00372668	0.0287042	0.0220333	TLR4/ALOX5/VNN1/LRRK2/TLR6/SOD2	6
BP	GO:0048659	smooth muscle cell proliferation	9/312	184/18723	0.00380267	0.029227	0.0224346	TLR4/MEF2C/PTGS2/NAMPT/PTAFR/MMP9/KLF4/HMOX1/SOD2	9
BP	GO:0032728	positive regulation of interferon-beta production	4/312	39/18723	0.00393034	0.0300762	0.0230864	TLR4/TLR8/TLR2/TLR7	4
BP	GO:0034109	homotypic cell-cell adhesion	6/312	90/18723	0.00393825	0.0300762	0.0230864	TLN1/PLEK/SYK/PLAUR/LYN/GP1BA	6
BP	GO:0045638	negative regulation of myeloid cell differentiation	6/312	90/18723	0.00393825	0.0300762	0.0230864	TLR4/NFKBIA/LILRB1/ZFP36/LYN/PF4	6
BP	GO:0031343	positive regulation of cell killing	5/312	63/18723	0.00397268	0.0302108	0.0231898	SYK/SPI1/TYROBP/CLEC7A/ITGAM	5
BP	GO:0070059	intrinsic apoptotic signaling pathway in response to endoplasmic reticulum stress	5/312	63/18723	0.00397268	0.0302108	0.0231898	PPP1R15A/LRRK2/DDIT3/CEBPB/PMAIP1	5
BP	GO:0002761	regulation of myeloid leukocyte differentiation	7/312	120/18723	0.0039935	0.0303051	0.0232621	TLR4/FOS/LILRB1/LYN/TYROBP/CEBPB/PF4	7
BP	GO:0045862	positive regulation of proteolysis	14/312	372/18723	0.00402228	0.0304592	0.0233805	CBFA2T3/P2RX1/SYK/LYN/LRRK2/RNF144B/IL1B/RNF19B/CLU/S100A9/CLEC7A/S100A8/CR1/PMAIP1	14
BP	GO:0045582	positive regulation of T cell differentiation	6/312	91/18723	0.00415859	0.0314253	0.024122	EGR3/BCL6/SYK/VNN1/LILRB2/CR1	6
BP	GO:0002577	regulation of antigen processing and presentation	3/312	20/18723	0.004234	0.0317285	0.0243548	SLC11A1/LILRB2/FGL2	3
BP	GO:0006837	serotonin transport	3/312	20/18723	0.004234	0.0317285	0.0243548	P2RX1/SYK/LILRB1	3
BP	GO:0010042	response to manganese ion	3/312	20/18723	0.004234	0.0317285	0.0243548	PTGS2/LRRK2/SOD2	3
BP	GO:0046629	gamma-delta T cell activation	3/312	20/18723	0.004234	0.0317285	0.0243548	EGR3/SYK/LILRB1	3
BP	GO:0006940	regulation of smooth muscle contraction	5/312	64/18723	0.00425176	0.0317294	0.0243555	PTGS2/DOCK5/P2RX1/PTAFR/PROK2	5
BP	GO:0045670	regulation of osteoclast differentiation	5/312	64/18723	0.00425176	0.0317294	0.0243555	TLR4/FOS/LILRB1/TYROBP/CEBPB	5
BP	GO:0150077	regulation of neuroinflammatory response	4/312	40/18723	0.00431065	0.0321023	0.0246417	PTGS2/LRRK2/IL1B/MMP9	4
BP	GO:0035249	synaptic transmission, glutamatergic	6/312	92/18723	0.0043879	0.0326101	0.0250315	MEF2C/PTGS2/P2RX1/GLUL/LRRK2/TSHZ3	6
BP	GO:0002720	positive regulation of cytokine production involved in immune response	5/312	65/18723	0.00454456	0.0337047	0.0258717	TLR4/SLC7A5/LILRB1/IL1B/CLEC7A	5
BP	GO:0097306	cellular response to alcohol	6/312	93/18723	0.00462642	0.0342412	0.0262835	SPI1/SPIDR/KLF4/ABCA1/SOD2/CYBB	6
BP	GO:0010466	negative regulation of peptidase activity	11/312	262/18723	0.00465242	0.0343629	0.0263769	PTGS2/PLAUR/MMP9/KLF4/TIMP2/SERPINA1/APLP2/CST3/PI3/SLPI/CR1	11
BP	GO:0032733	positive regulation of interleukin-10 production	4/312	41/18723	0.00471502	0.0344714	0.0264602	TLR4/SYK/TLR2/CLEC7A	4
BP	GO:0032735	positive regulation of interleukin-12 production	4/312	41/18723	0.00471502	0.0344714	0.0264602	TLR4/SYK/TLR2/CLEC7A	4
BP	GO:0060612	adipose tissue development	4/312	41/18723	0.00471502	0.0344714	0.0264602	SPI1/DGAT2/KLF7/ZNF516	4
BP	GO:0071634	regulation of transforming growth factor beta production	4/312	41/18723	0.00471502	0.0344714	0.0264602	PTGS2/LILRB1/TYROBP/CD24	4
BP	GO:1905521	regulation of macrophage migration	4/312	41/18723	0.00471502	0.0344714	0.0264602	C5AR1/C3AR1/CSF1R/CX3CR1	4
BP	GO:0042063	gliogenesis	12/312	301/18723	0.0047976	0.0348487	0.0267498	TLR4/MBOAT7/OLIG1/TLR2/C5AR1/FPR2/LYN/IL1B/CLU/S100A9/S100A8/CX3CR1	12
BP	GO:0051702	biological process involved in interaction with symbiont	6/312	94/18723	0.00487435	0.0348487	0.0267498	CCL4/IGF2R/TREM1/CAMP/PF4/CX3CR1	6
BP	GO:0032303	regulation of icosanoid secretion	3/312	21/18723	0.00487936	0.0348487	0.0267498	SYK/IL1B/CYP4F2	3
BP	GO:0032516	positive regulation of phosphoprotein phosphatase activity	3/312	21/18723	0.00487936	0.0348487	0.0267498	CD300A/PPP1R15A/CD33	3
BP	GO:0034035	purine ribonucleoside bisphosphate metabolic process	3/312	21/18723	0.00487936	0.0348487	0.0267498	TPST1/SULT1B1/PAPSS1	3
BP	GO:0050427	3'-phosphoadenosine 5'-phosphosulfate metabolic process	3/312	21/18723	0.00487936	0.0348487	0.0267498	TPST1/SULT1B1/PAPSS1	3
BP	GO:0071498	cellular response to fluid shear stress	3/312	21/18723	0.00487936	0.0348487	0.0267498	MEF2C/PTGS2/KLF4	3
BP	GO:0071605	monocyte chemotactic protein-1 production	3/312	21/18723	0.00487936	0.0348487	0.0267498	SYK/IL1B/CLEC7A	3
BP	GO:0071637	regulation of monocyte chemotactic protein-1 production	3/312	21/18723	0.00487936	0.0348487	0.0267498	SYK/IL1B/CLEC7A	3
BP	GO:0090026	positive regulation of monocyte chemotaxis	3/312	21/18723	0.00487936	0.0348487	0.0267498	MOSPD2/FPR2/CX3CR1	3
BP	GO:1903429	regulation of cell maturation	3/312	21/18723	0.00487936	0.0348487	0.0267498	LRRK2/CLEC7A/BCL11A	3
BP	GO:1990845	adaptive thermogenesis	8/312	157/18723	0.00488289	0.0348487	0.0267498	TLR4/SYK/LCN2/ACSL1/G0S2/DDIT3/CEBPB/ZNF516	8
BP	GO:0036473	cell death in response to oxidative stress	6/312	95/18723	0.0051319	0.0363524	0.0279041	TLR4/VNN1/LRRK2/TLR6/SOD2/CYP1B1	6
BP	GO:0014003	oligodendrocyte development	4/312	42/18723	0.00514412	0.0363524	0.0279041	OLIG1/TLR2/LYN/CLU	4
BP	GO:0030890	positive regulation of B cell proliferation	4/312	42/18723	0.00514412	0.0363524	0.0279041	TLR4/MEF2C/BCL6/TNFSF13B	4
BP	GO:0032689	negative regulation of interferon-gamma production	4/312	42/18723	0.00514412	0.0363524	0.0279041	TLR4/LILRB1/DDIT3/CR1	4
BP	GO:1902895	positive regulation of pri-miRNA transcription by RNA polymerase II	4/312	42/18723	0.00514412	0.0363524	0.0279041	FOS/EGR1/SPI1/KLF4	4
BP	GO:0042130	negative regulation of T cell proliferation	5/312	67/18723	0.0051727	0.0364113	0.0279493	LILRB2/LILRB1/CEBPB/CTLA4/CR1	5
BP	GO:0070527	platelet aggregation	5/312	67/18723	0.0051727	0.0364113	0.0279493	TLN1/PLEK/SYK/LYN/GP1BA	5
BP	GO:0002285	lymphocyte activation involved in immune response	9/312	194/18723	0.00536182	0.0376689	0.0289146	TLR4/SLC11A1/BCL6/SPI1/LILRB1/FGL2/GAPT/FCER1G/CR1	9
BP	GO:0070302	regulation of stress-activated protein kinase signaling cascade	9/312	195/18723	0.00554148	0.0388019	0.0297843	TLR4/DUSP1/SIRPA/SPI1/NCF1/LYN/IL1B/GADD45B/CLEC7A	9
BP	GO:0032727	positive regulation of interferon-alpha production	3/312	22/18723	0.00558086	0.0388019	0.0297843	TLR4/TLR8/TLR7	3
BP	GO:0034755	iron ion transmembrane transport	3/312	22/18723	0.00558086	0.0388019	0.0297843	SLC11A1/SLC25A37/LCN2	3
BP	GO:0071404	cellular response to low-density lipoprotein particle stimulus	3/312	22/18723	0.00558086	0.0388019	0.0297843	SYK/ABCA1/FCER1G	3
BP	GO:2000193	positive regulation of fatty acid transport	3/312	22/18723	0.00558086	0.0388019	0.0297843	ACSL1/IL1B/CYP4F2	3
BP	GO:0071604	transforming growth factor beta production	4/312	43/18723	0.0055986	0.0388019	0.0297843	PTGS2/LILRB1/TYROBP/CD24	4
BP	GO:1903793	positive regulation of anion transport	4/312	43/18723	0.0055986	0.0388019	0.0297843	PTAFR/IL1B/CYP4F2/CEBPB	4
BP	GO:0036294	cellular response to decreased oxygen levels	8/312	161/18723	0.00566866	0.0391174	0.0300264	PTGS2/NAMPT/EGR1/LCN2/HMOX1/CYBB/PMAIP1/CCNB1	8
BP	GO:0070304	positive regulation of stress-activated protein kinase signaling cascade	7/312	128/18723	0.00567388	0.0391174	0.0300264	TLR4/SPI1/NCF1/LYN/IL1B/GADD45B/CLEC7A	7
BP	GO:0120162	positive regulation of cold-induced thermogenesis	6/312	97/18723	0.00567675	0.0391174	0.0300264	SYK/LCN2/ACSL1/G0S2/CEBPB/ZNF516	6
BP	GO:0070482	response to oxygen levels	13/312	347/18723	0.0056882	0.0391214	0.0300295	CBFA2T3/PTGS2/NAMPT/EGR1/PLAU/TLR2/LCN2/HMOX1/SOD2/CYBB/PMAIP1/CD24/CCNB1	13
BP	GO:0034605	cellular response to heat	5/312	69/18723	0.00585994	0.0400726	0.0307597	HSPA6/PTGS2/LYN/TFEC/HMOX1	5
BP	GO:0051966	regulation of synaptic transmission, glutamatergic	5/312	69/18723	0.00585994	0.0400726	0.0307597	MEF2C/PTGS2/GLUL/LRRK2/TSHZ3	5
BP	GO:1901224	positive regulation of NIK/NF-kappaB signaling	5/312	69/18723	0.00585994	0.0400726	0.0307597	TLR4/TLR2/IL1B/TLR7/CD14	5
BP	GO:0060759	regulation of response to cytokine stimulus	8/312	162/18723	0.00587935	0.0401291	0.0308031	TLR4/SYK/IL1RN/IL1R2/TLR2/KLF4/IRAK3/CD24	8
BP	GO:0042594	response to starvation	9/312	197/18723	0.00591474	0.0402942	0.0309298	RRAGC/GLUL/ZFP36/LRRK2/DDIT3/RALB/LAMP2/TFEB/PMAIP1	9
BP	GO:0032620	interleukin-17 production	4/312	44/18723	0.00607912	0.0411026	0.0315503	TLR4/OSM/SLC7A5/DDIT3	4
BP	GO:0032660	regulation of interleukin-17 production	4/312	44/18723	0.00607912	0.0411026	0.0315503	TLR4/OSM/SLC7A5/DDIT3	4
BP	GO:0150076	neuroinflammatory response	4/312	44/18723	0.00607912	0.0411026	0.0315503	PTGS2/LRRK2/IL1B/MMP9	4
BP	GO:1903573	negative regulation of response to endoplasmic reticulum stress	4/312	44/18723	0.00607912	0.0411026	0.0315503	ALOX5/PPP1R15A/LRRK2/CLU	4
BP	GO:0048167	regulation of synaptic plasticity	9/312	198/18723	0.0061085	0.0412238	0.0316433	MME/MEF2C/PTGS2/LILRB2/STX3/TYROBP/MCTP1/TSHZ3/CX3CR1	9
BP	GO:2000116	regulation of cysteine-type endopeptidase activity	10/312	235/18723	0.00622559	0.0419353	0.0321895	PTGS2/P2RX1/SYK/PLAUR/MMP9/KLF4/S100A9/CLEC7A/S100A8/PMAIP1	10
BP	GO:0045861	negative regulation of proteolysis	13/312	351/18723	0.00624297	0.0419738	0.032219	PTGS2/IL1R2/PLAUR/LRRK2/MMP9/KLF4/TIMP2/SERPINA1/APLP2/CST3/PI3/SLPI/CR1	13
BP	GO:0060291	long-term synaptic potentiation	6/312	99/18723	0.00626269	0.0420278	0.0322605	MME/LILRB2/STX3/TYROBP/TSHZ3/CX3CR1	6
BP	GO:0050806	positive regulation of synaptic transmission	8/312	164/18723	0.00631858	0.0422299	0.0324156	MME/PTGS2/LILRB2/GLUL/STX3/TYROBP/TSHZ3/CX3CR1	8
BP	GO:0006622	protein targeting to lysosome	3/312	23/18723	0.00633977	0.0422299	0.0324156	ZFYVE16/LAMP2/CLU	3
BP	GO:0010888	negative regulation of lipid storage	3/312	23/18723	0.00633977	0.0422299	0.0324156	NFKBIA/ABHD5/ABCA1	3
BP	GO:1903306	negative regulation of regulated secretory pathway	3/312	23/18723	0.00633977	0.0422299	0.0324156	CD300A/SPI1/HMOX1	3
BP	GO:0051480	regulation of cytosolic calcium ion concentration	13/312	353/18723	0.00653608	0.0434571	0.0333576	CXCR1/CXCR2/P2RX1/FPR1/C5AR1/FPR2/LYN/PROK2/DDIT3/C3AR1/CCRL2/CD24/CX3CR1	13
BP	GO:0006641	triglyceride metabolic process	6/312	100/18723	0.00657161	0.0436127	0.033477	MBOAT7/SLC22A4/GK/DGAT2/ACSL1/ABHD5	6
BP	GO:0035307	positive regulation of protein dephosphorylation	4/312	45/18723	0.00658629	0.0436297	0.0334901	CD300A/LILRB2/PPP1R15A/CD33	4
BP	GO:0002228	natural killer cell mediated immunity	5/312	71/18723	0.00660909	0.0437001	0.0335442	LILRB1/LYST/SH2D1B/RNF19B/CLEC12B	5
BP	GO:0043270	positive regulation of ion transport	11/312	275/18723	0.00663103	0.0437648	0.0335938	P2RX1/LILRA2/PTAFR/LCN2/IL1B/CCL4/CTSS/IFNGR2/CYP4F2/CEBPB/KCNJ2	11
BP	GO:0050830	defense response to Gram-positive bacterium	6/312	101/18723	0.00689144	0.0454002	0.0348491	TLR2/C5AR1/FGR/CAMP/RNASE6/MPEG1	6
BP	GO:1900271	regulation of long-term synaptic potentiation	4/312	46/18723	0.00712073	0.0468082	0.0359299	MME/LILRB2/TYROBP/CX3CR1	4
BP	GO:0001783	B cell apoptotic process	3/312	24/18723	0.00715722	0.0468082	0.0359299	BCL6/LYN/BTK	3
BP	GO:0001911	negative regulation of leukocyte mediated cytotoxicity	3/312	24/18723	0.00715722	0.0468082	0.0359299	LILRB1/CLEC12B/CX3CR1	3
BP	GO:0050855	regulation of B cell receptor signaling pathway	3/312	24/18723	0.00715722	0.0468082	0.0359299	CD300A/LYN/NFAM1	3
BP	GO:0002706	regulation of lymphocyte mediated immunity	8/312	168/18723	0.00727127	0.0474678	0.0364362	BCL6/LILRB1/IL1B/SH2D1B/CLC/CR1/CLEC12B/BTK	8
BP	GO:0045936	negative regulation of phosphate metabolic process	15/312	441/18723	0.00739191	0.048168	0.0369737	CBFA2T3/PLEK/DUSP1/CDA/CD300A/SIRPA/LPCAT1/PPP1R15A/LYN/LRRK2/IL1B/GADD45B/IRAK3/PTPRJ/CCNB1	15
BP	GO:0042058	regulation of epidermal growth factor receptor signaling pathway	5/312	73/18723	0.00742288	0.0481951	0.0369945	PTPN12/PLAUR/NCF1/MMP9/PTPRJ	5
BP	GO:0050848	regulation of calcium-mediated signaling	5/312	73/18723	0.00742288	0.0481951	0.0369945	PLEK/SYK/LRRK2/CCL4/CLEC7A	5
BP	GO:0010563	negative regulation of phosphorus metabolic process	15/312	442/18723	0.00753969	0.0488653	0.037509	CBFA2T3/PLEK/DUSP1/CDA/CD300A/SIRPA/LPCAT1/PPP1R15A/LYN/LRRK2/IL1B/GADD45B/IRAK3/PTPRJ/CCNB1	15
BP	GO:0043618	regulation of transcription from RNA polymerase II promoter in response to stress	4/312	47/18723	0.00768303	0.0497048	0.0381533	EGR1/DDIT3/HMOX1/CEBPB	4
BP	GO:0072503	cellular divalent inorganic cation homeostasis	16/312	486/18723	0.00777576	0.0502144	0.0385445	CXCR1/CXCR2/P2RX1/SLC11A1/FPR1/C5AR1/FPR2/LYN/PROK2/DDIT3/C3AR1/S100A9/CCRL2/S100A8/CD24/CX3CR1	16
BP	GO:1903201	regulation of oxidative stress-induced cell death	5/312	74/18723	0.00785487	0.0506343	0.0388668	TLR4/VNN1/LRRK2/TLR6/SOD2	5
BP	GO:0007200	phospholipase C-activating G protein-coupled receptor signaling pathway	6/312	104/18723	0.00791856	0.0508626	0.0390421	CXCR2/FPR1/C5AR1/FPR2/C3AR1/CX3CR1	6
BP	GO:0048661	positive regulation of smooth muscle cell proliferation	6/312	104/18723	0.00791856	0.0508626	0.0390421	TLR4/PTGS2/NAMPT/PTAFR/MMP9/HMOX1	6
BP	GO:0035336	long-chain fatty-acyl-CoA metabolic process	3/312	25/18723	0.00803425	0.0515137	0.0395418	DGAT2/ACSL1/ELOVL4	3
BP	GO:0051048	negative regulation of secretion	8/312	171/18723	0.00805403	0.0515487	0.0395687	OSM/CD300A/SPI1/LILRB1/IL1B/KLF7/CYP4F2/HMOX1	8
BP	GO:0045471	response to ethanol	7/312	137/18723	0.00814241	0.0520218	0.0399318	SPI1/TBXAS1/CD14/SOD2/S100A8/CYBB/RGS19	7
BP	GO:0002673	regulation of acute inflammatory response	4/312	48/18723	0.00827376	0.0524881	0.0402898	OSM/PTGS2/IL1B/BTK	4
BP	GO:0002686	negative regulation of leukocyte migration	4/312	48/18723	0.00827376	0.0524881	0.0402898	DUSP1/CD300A/HMOX1/NBL1	4
BP	GO:0033628	regulation of cell adhesion mediated by integrin	4/312	48/18723	0.00827376	0.0524881	0.0402898	SYK/PLAU/LYN/CYP1B1	4
BP	GO:0090199	regulation of release of cytochrome c from mitochondria	4/312	48/18723	0.00827376	0.0524881	0.0402898	PLAUR/MMP9/CLU/PMAIP1	4
BP	GO:0051402	neuron apoptotic process	10/312	246/18723	0.00847138	0.0536471	0.0411794	MEF2C/LCN2/C5AR1/DDIT3/TYROBP/HMOX1/CEBPB/SOD2/ITGAM/CX3CR1	10
BP	GO:0019882	antigen processing and presentation	6/312	106/18723	0.00866176	0.0547563	0.0420309	SLC11A1/LILRB2/FGL2/CTSS/RAB32/FCER1G	6
BP	GO:0031100	animal organ regeneration	5/312	76/18723	0.00877066	0.0552506	0.0424103	SULF2/C5AR1/IGF2R/HMOX1/CEBPB	5
BP	GO:0032720	negative regulation of tumor necrosis factor production	5/312	76/18723	0.00877066	0.0552506	0.0424103	TLR4/SIRPA/LILRB1/CD33/IRAK3	5
BP	GO:0006692	prostanoid metabolic process	4/312	49/18723	0.00889349	0.0556346	0.042705	PTGS2/IL1B/TBXAS1/PTGS1	4
BP	GO:0006693	prostaglandin metabolic process	4/312	49/18723	0.00889349	0.0556346	0.042705	PTGS2/IL1B/TBXAS1/PTGS1	4
BP	GO:0009409	response to cold	4/312	49/18723	0.00889349	0.0556346	0.042705	NFKBIA/FOS/SOD2/ZNF516	4
BP	GO:0070741	response to interleukin-6	4/312	49/18723	0.00889349	0.0556346	0.042705	SPI1/LCN2/CAMP/CHI3L1	4
BP	GO:0033002	muscle cell proliferation	10/312	248/18723	0.00893917	0.0557366	0.0427834	TLR4/MEF2C/PTGS2/NAMPT/PTAFR/MMP9/KLF4/HMOX1/SOD2/CCNB1	10
BP	GO:0002407	dendritic cell chemotaxis	3/312	26/18723	0.00897178	0.0557366	0.0427834	CXCR1/CXCR2/SPI1	3
BP	GO:0034114	regulation of heterotypic cell-cell adhesion	3/312	26/18723	0.00897178	0.0557366	0.0427834	IL1RN/IL1B/KLF4	3
BP	GO:1900017	positive regulation of cytokine production involved in inflammatory response	3/312	26/18723	0.00897178	0.0557366	0.0427834	TLR4/TLR6/CLEC7A	3
BP	GO:0007229	integrin-mediated signaling pathway	6/312	107/18723	0.00905153	0.0561351	0.0430892	HCK/TLN1/PLEK/SYK/FGR/ITGAM	6
BP	GO:0002832	negative regulation of response to biotic stimulus	6/312	108/18723	0.00945368	0.0584276	0.044849	LILRA2/LILRB1/FGL2/IRAK3/CR1/CLEC12B	6
BP	GO:0007173	epidermal growth factor receptor signaling pathway	6/312	108/18723	0.00945368	0.0584276	0.044849	REPS2/PTPN12/PLAUR/NCF1/MMP9/PTPRJ	6
BP	GO:1903556	negative regulation of tumor necrosis factor superfamily cytokine production	5/312	78/18723	0.00975772	0.0602033	0.046212	TLR4/SIRPA/LILRB1/CD33/IRAK3	5
BP	GO:0071453	cellular response to oxygen levels	8/312	177/18723	0.00980738	0.0603028	0.0462884	PTGS2/NAMPT/EGR1/LCN2/HMOX1/CYBB/PMAIP1/CCNB1	8
BP	GO:0071466	cellular response to xenobiotic stimulus	8/312	177/18723	0.00980738	0.0603028	0.0462884	MEF2C/ACSL1/IL1B/S100A12/ABCA1/CYP4F2/SULT1B1/CYP1B1	8
BP	GO:0010758	regulation of macrophage chemotaxis	3/312	27/18723	0.00997066	0.0612022	0.0469787	C5AR1/C3AR1/CSF1R	3
BP	GO:1903307	positive regulation of regulated secretory pathway	4/312	51/18723	0.010222	0.0626383	0.048081	SYK/PTAFR/FGR/ITGAM	4
BP	GO:1901184	regulation of ERBB signaling pathway	5/312	79/18723	0.0102788	0.0627704	0.0481825	PTPN12/PLAUR/NCF1/MMP9/PTPRJ	5
BP	GO:0006939	smooth muscle contraction	6/312	110/18723	0.010296	0.0627704	0.0481825	PTGS2/DOCK5/P2RX1/PTAFR/SULF2/PROK2	6
BP	GO:0009408	response to heat	6/312	110/18723	0.010296	0.0627704	0.0481825	HSPA6/PTGS2/LYN/TFEC/HMOX1/CD14	6
BP	GO:0010950	positive regulation of endopeptidase activity	8/312	179/18723	0.0104506	0.0636052	0.0488233	P2RX1/SYK/LYN/S100A9/CLEC7A/S100A8/CR1/PMAIP1	8
CC	GO:0070820	tertiary granule	40/326	164/19550	2.92381e-35	9.50239e-33	8.24823e-33	CXCL1/QPCT/TNFAIP6/CDA/CD300A/SLC11A1/DOK3/SIRPA/FPR1/PTAFR/FOLR3/LILRB2/PLAU/CFP/FPR2/CLEC12A/MMP9/CTSS/CD33/OSCAR/LAMP2/CD93/TIMP2/CAMP/MGAM/CLEC5A/CEACAM8/CST3/MCEMP1/CRISP3/FCER1G/ASAH1/CYBB/ITGAM/GPR84/HP/LILRA3/CR1/CLEC4D/OLR1	40
CC	GO:0030667	secretory granule membrane	49/326	311/19550	1.89988e-33	3.0873e-31	2.67982e-31	MME/RAB31/CXCR1/CXCR2/PECAM1/P2RX1/CD300A/MOSPD2/SLC11A1/RAB24/FCGR3B/DOK3/SIRPA/FPR1/PTAFR/VNN1/LILRB2/PLAU/TLR2/LPCAT1/C5AR1/PLAUR/FPR2/CLEC12A/CD33/NFAM1/LAMP2/STX3/CD93/IGF2R/TYROBP/C3AR1/MGAM/HVCN1/APLP2/CLEC5A/CEACAM8/SIRPB1/CD14/MCEMP1/PTPRJ/FCER1G/CYBB/ITGAM/GPR84/LILRA3/CR1/CLEC4D/OLR1	49
CC	GO:0042581	specific granule	33/326	160/19550	1.13873e-26	1.23363e-24	1.07081e-24	CXCL1/QPCT/P2RX1/MOSPD2/FOLR3/PLAU/LCN2/PLAUR/CFP/FPR2/CLEC12A/CD33/OSCAR/STX3/CD93/TIMP2/CAMP/C3AR1/HVCN1/CLEC5A/CEACAM8/MCEMP1/CRISP3/PTPRJ/CYBB/ITGAM/SLPI/CHI3L1/GPR84/HP/LILRA3/CLEC4D/OLR1	33
CC	GO:0101002	ficolin-1-rich granule	30/326	185/19550	3.86794e-21	3.1427e-19	2.72792e-19	HSPA6/PYGL/MNDA/QPCT/TNFAIP6/ALOX5/CDA/CD300A/SLC11A1/DOK3/SIRPA/FPR1/LILRB2/FGL2/FPR2/MMP9/CRISPLD2/CTSS/LAMP2/CD93/GNS/TIMP2/MGAM/SERPINA1/CST3/FCER1G/ASAH1/LILRA3/CR1/CLEC4D	30
CC	GO:0070821	tertiary granule membrane	21/326	73/19550	1.1976e-20	7.78442e-19	6.75701e-19	CD300A/SLC11A1/SIRPA/PTAFR/LILRB2/PLAU/FPR2/CLEC12A/CD33/CD93/MGAM/CLEC5A/CEACAM8/MCEMP1/FCER1G/CYBB/ITGAM/GPR84/LILRA3/CLEC4D/OLR1	21
CC	GO:0035579	specific granule membrane	20/326	91/19550	3.45702e-17	1.87255e-15	1.62541e-15	P2RX1/MOSPD2/PLAU/PLAUR/FPR2/CLEC12A/CD33/CD93/C3AR1/HVCN1/CLEC5A/CEACAM8/MCEMP1/PTPRJ/CYBB/ITGAM/GPR84/LILRA3/CLEC4D/OLR1	20
CC	GO:1904724	tertiary granule lumen	15/326	55/19550	1.01336e-14	4.7049e-13	4.08393e-13	CXCL1/QPCT/TNFAIP6/CDA/FOLR3/CFP/MMP9/CTSS/OSCAR/TIMP2/CAMP/CST3/CRISP3/ASAH1/HP	15
CC	GO:0034774	secretory granule lumen	30/326	322/19550	2.49332e-14	1.01291e-12	8.79224e-13	CXCL1/HSPA6/PYGL/MNDA/QPCT/ALOX5/CDA/FOLR3/S100P/CPPED1/LCN2/CFP/S100A12/CRISPLD2/FGR/OSCAR/GCA/GNS/TIMP2/CAMP/SERPINA1/CLU/S100A9/CRISP3/PF4/S100A8/S100A11/SLPI/CHI3L1/HP	30
CC	GO:0060205	cytoplasmic vesicle lumen	30/326	325/19550	3.19103e-14	1.15231e-12	1.00023e-12	CXCL1/HSPA6/PYGL/MNDA/QPCT/ALOX5/CDA/FOLR3/S100P/CPPED1/LCN2/CFP/S100A12/CRISPLD2/FGR/OSCAR/GCA/GNS/TIMP2/CAMP/SERPINA1/CLU/S100A9/CRISP3/PF4/S100A8/S100A11/SLPI/CHI3L1/HP	30
CC	GO:0031983	vesicle lumen	30/326	327/19550	3.75565e-14	1.22059e-12	1.05949e-12	CXCL1/HSPA6/PYGL/MNDA/QPCT/ALOX5/CDA/FOLR3/S100P/CPPED1/LCN2/CFP/S100A12/CRISPLD2/FGR/OSCAR/GCA/GNS/TIMP2/CAMP/SERPINA1/CLU/S100A9/CRISP3/PF4/S100A8/S100A11/SLPI/CHI3L1/HP	30
CC	GO:0101003	ficolin-1-rich granule membrane	14/326	61/19550	1.08171e-12	3.19597e-11	2.77415e-11	CD300A/SLC11A1/DOK3/SIRPA/FPR1/LILRB2/FPR2/LAMP2/CD93/MGAM/FCER1G/LILRA3/CR1/CLEC4D	14
CC	GO:1904813	ficolin-1-rich granule lumen	16/326	124/19550	2.64807e-10	7.17185e-09	6.22529e-09	HSPA6/PYGL/MNDA/QPCT/TNFAIP6/ALOX5/CDA/FGL2/MMP9/CRISPLD2/CTSS/GNS/TIMP2/SERPINA1/CST3/ASAH1	16
CC	GO:0035580	specific granule lumen	12/326	62/19550	3.86932e-10	9.6733e-09	8.39658e-09	CXCL1/QPCT/FOLR3/LCN2/CFP/OSCAR/TIMP2/CAMP/CRISP3/SLPI/CHI3L1/HP	12
CC	GO:0030139	endocytic vesicle	25/326	336/19550	4.94305e-10	1.14749e-08	9.96044e-09	RAB31/CSF3R/NCF2/SLC11A1/RAB24/SYK/NCF4/TLR2/NCF1/LYN/CTSS/TLR6/RAB32/CLEC4E/ABCA1/DYSF/TLR7/IGF2R/HVCN1/FCGR1A/MPEG1/CD163/CTLA4/CYBB/HP	25
CC	GO:0045335	phagocytic vesicle	16/326	137/19550	1.18632e-09	2.57037e-08	2.23112e-08	RAB31/NCF2/SLC11A1/SYK/NCF4/TLR2/NCF1/CTSS/TLR6/RAB32/CLEC4E/ABCA1/TLR7/HVCN1/MPEG1/CYBB	16
CC	GO:0009897	external side of plasma membrane	24/326	421/19550	1.85826e-07	3.77458e-06	3.2764e-06	TLR4/CSF3R/CXCR1/CXCR2/P2RX1/TLR8/FOLR3/SLC7A5/LILRB1/CD33/IL13RA1/ABCA1/GP1BA/CD14/CCRL2/CD163/FCGRT/CTLA4/FCER1G/BTNL8/ITGAM/CLEC12B/CD24/CX3CR1	24
CC	GO:0045121	membrane raft	21/326	335/19550	2.34235e-07	4.22925e-06	3.67106e-06	MME/HCK/PTGS2/PECAM1/P2RX1/MS4A4A/TLR2/LYN/LRRK2/TLR6/ABCA1/NFAM1/LAMP2/HMOX1/CD14/ITGAM/CR1/RGS19/CD24/BTK/OLR1	21
CC	GO:0098857	membrane microdomain	21/326	335/19550	2.34235e-07	4.22925e-06	3.67106e-06	MME/HCK/PTGS2/PECAM1/P2RX1/MS4A4A/TLR2/LYN/LRRK2/TLR6/ABCA1/NFAM1/LAMP2/HMOX1/CD14/ITGAM/CR1/RGS19/CD24/BTK/OLR1	21
CC	GO:0005767	secondary lysosome	5/326	17/19550	6.56244e-06	0.000112252	9.74368e-05	NCF2/NCF4/NCF1/LRRK2/LAMP2	5
CC	GO:0005766	primary lysosome	12/326	155/19550	1.16552e-05	0.000180378	0.000156571	MNDA/FPR1/VNN1/CPPED1/LPCAT1/GCA/NFAM1/LAMP2/STX3/GNS/C3AR1/CEACAM8	12
CC	GO:0042582	azurophil granule	12/326	155/19550	1.16552e-05	0.000180378	0.000156571	MNDA/FPR1/VNN1/CPPED1/LPCAT1/GCA/NFAM1/LAMP2/STX3/GNS/C3AR1/CEACAM8	12
CC	GO:0030666	endocytic vesicle membrane	13/326	193/19550	2.26173e-05	0.000334119	0.00029002	RAB31/CSF3R/SLC11A1/TLR2/LYN/TLR6/RAB32/CLEC4E/IGF2R/HVCN1/FCGR1A/CD163/CYBB	13
CC	GO:0030670	phagocytic vesicle membrane	8/326	76/19550	3.86288e-05	0.000545841	0.000473799	RAB31/SLC11A1/TLR2/TLR6/RAB32/CLEC4E/HVCN1/CYBB	8
CC	GO:0035577	azurophil granule membrane	7/326	58/19550	4.87342e-05	0.000659942	0.00057284	FPR1/VNN1/LPCAT1/NFAM1/LAMP2/C3AR1/CEACAM8	7
CC	GO:0043020	NADPH oxidase complex	4/326	14/19550	6.65805e-05	0.000865547	0.000751309	NCF2/NCF4/NCF1/CYBB	4
CC	GO:0031362	anchored component of external side of plasma membrane	4/326	20/19550	0.000297759	0.00372199	0.00323074	FOLR3/GP1BA/CD14/CD24	4
CC	GO:0031225	anchored component of membrane	10/326	170/19550	0.000585232	0.00704446	0.00611471	TNFRSF10C/FCGR3B/VNN1/FOLR3/PLAUR/VNN2/GP1BA/CEACAM8/CD14/CD24	10
CC	GO:0031233	intrinsic component of external side of plasma membrane	4/326	24/19550	0.000619596	0.00719174	0.00624254	FOLR3/GP1BA/CD14/CD24	4
CC	GO:0032009	early phagosome	3/326	12/19550	0.000903876	0.0101296	0.0087927	RAB31/SYK/TLR7	3
CC	GO:0044853	plasma membrane raft	7/326	116/19550	0.00332796	0.0353013	0.0306421	HCK/PTGS2/MS4A4A/LRRK2/HMOX1/ITGAM/CR1	7
CC	GO:0005774	vacuolar membrane	16/326	444/19550	0.0033672	0.0353013	0.0306421	CSF3R/ATG16L2/WDFY3/TLR8/FPR1/VNN1/SLC7A5/LPCAT1/LYN/NFAM1/LAMP2/TFEB/TLR7/C3AR1/CEACAM8/TM6SF1	16
CC	GO:0097038	perinuclear endoplasmic reticulum	3/326	21/19550	0.00489003	0.0496644	0.0431095	DGAT2/CLU/CYBB	3
CC	GO:0062023	collagen-containing extracellular matrix	15/326	425/19550	0.00538253	0.0530097	0.0460133	MEGF9/CPA3/FGL2/CFP/MMP9/CTSS/CLC/ADAMTSL4/TIMP2/SERPINA1/CLU/S100A9/PF4/S100A8/SLPI	15
MF	GO:0140375	immune receptor activity	21/324	144/18368	9.89306e-14	5.00589e-11	4.11343e-11	LILRA1/CSF3R/CXCR1/CXCR2/LILRA2/FPR1/LILRB2/LILRB1/IL1R2/C5AR1/FPR2/IL10RB/IFNGR2/IL13RA1/C3AR1/CCRL2/FCER1G/CSF2RB/LILRA3/CR1/CX3CR1	21
MF	GO:0038187	pattern recognition receptor activity	9/324	26/18368	3.5523e-10	8.98732e-08	7.38504e-08	TLR4/TLR8/PTAFR/TLR2/CLEC4E/TLR7/CD14/CLEC7A/CLEC4D	9
MF	GO:0003953	NAD+ nucleosidase activity	8/324	28/18368	1.96552e-08	3.31517e-06	2.72414e-06	TLR4/TLR8/TLR2/PIK3AP1/TLR6/TLR7/TLR5/BANK1	8
MF	GO:0019864	IgG binding	5/324	11/18368	7.01237e-07	8.56411e-05	7.03728e-05	FCGR2C/FCGR3B/FCGR1A/FCGRT/FCER1G	5
MF	GO:0004875	complement receptor activity	5/324	12/18368	1.18476e-06	8.56411e-05	7.03728e-05	FPR1/C5AR1/FPR2/C3AR1/CR1	5
MF	GO:0032396	inhibitory MHC class I receptor activity	5/324	12/18368	1.18476e-06	8.56411e-05	7.03728e-05	LILRA1/LILRA2/LILRB2/LILRB1/LILRA3	5
MF	GO:0035325	Toll-like receptor binding	5/324	12/18368	1.18476e-06	8.56411e-05	7.03728e-05	SYK/TLR2/TLR6/S100A9/S100A8	5
MF	GO:0019865	immunoglobulin binding	6/324	23/18368	2.25398e-06	0.000136194	0.000111913	FCGR2C/LILRA2/FCGR3B/FCGR1A/FCGRT/FCER1G	6
MF	GO:0016799	hydrolase activity, hydrolyzing N-glycosyl compounds	8/324	50/18368	2.42242e-06	0.000136194	0.000111913	TLR4/TLR8/TLR2/PIK3AP1/TLR6/TLR7/TLR5/BANK1	8
MF	GO:0030246	carbohydrate binding	17/324	271/18368	6.90989e-06	0.00034964	0.000287306	PYGL/SIGLEC10/CLEC12A/CD33/CLEC4E/CD93/SIGLEC7/CLC/IGF2R/MGAM/CLEC5A/CLEC7A/LGALSL/CHI3L1/CLEC4D/CLEC12B/OLR1	17
MF	GO:0004896	cytokine receptor activity	10/324	97/18368	8.21782e-06	0.000362967	0.000298257	CSF3R/CXCR1/CXCR2/IL1R2/IL10RB/IFNGR2/IL13RA1/CCRL2/CSF2RB/CX3CR1	10
MF	GO:0032393	MHC class I receptor activity	5/324	17/18368	8.60792e-06	0.000362967	0.000298257	LILRA1/LILRA2/LILRB2/LILRB1/LILRA3	5
MF	GO:0050786	RAGE receptor binding	4/324	10/18368	1.83523e-05	0.00071433	0.000586978	FPR1/S100A12/S100A9/S100A8	4
MF	GO:0019955	cytokine binding	11/324	139/18368	3.64834e-05	0.00130147	0.00106944	CSF3R/CXCR1/CXCR2/IL1RN/IL1R2/ZFP36/IL13RA1/CSF1R/NBL1/CCRL2/CX3CR1	11
MF	GO:0042379	chemokine receptor binding	8/324	72/18368	3.8581e-05	0.00130147	0.00106944	CXCL1/CXCL2/CCL20/CXCL8/CCL4/CCRL2/PF4/CX3CR1	8
MF	GO:0019957	C-C chemokine binding	5/324	24/18368	5.34199e-05	0.0016894	0.00138821	CXCR1/CXCR2/ZFP36/CCRL2/CX3CR1	5
MF	GO:0005126	cytokine receptor binding	15/324	271/18368	9.99932e-05	0.00297627	0.00244566	CXCL1/CXCL2/OSM/SYK/IL1RN/CCL20/IL1B/CXCL8/CCL4/IL13RA1/TNFSF13B/CCRL2/TLR5/PF4/CX3CR1	15
MF	GO:0001540	amyloid-beta binding	8/324	84/18368	0.000117039	0.00329011	0.00270354	TLR4/LILRB2/TLR2/FPR2/TLR6/CLU/CST3/ITGAM	8
MF	GO:0016411	acylglycerol O-acyltransferase activity	5/324	31/18368	0.000192994	0.00513973	0.00422341	LPCAT2/MBOAT7/DGAT2/LPCAT1/ABHD5	5
MF	GO:0008009	chemokine activity	6/324	49/18368	0.000212334	0.00537206	0.00441432	CXCL1/CXCL2/CCL20/CXCL8/CCL4/PF4	6
MF	GO:0045236	CXCR chemokine receptor binding	4/324	18/18368	0.000239154	0.00576202	0.00473475	CXCL1/CXCL2/CXCL8/PF4	4
MF	GO:0001530	lipopolysaccharide binding	5/324	33/18368	0.00026191	0.00576202	0.00473475	TLR4/PTAFR/TLR2/CAMP/CD14	5
MF	GO:0019956	chemokine binding	5/324	33/18368	0.00026191	0.00576202	0.00473475	CXCR1/CXCR2/ZFP36/CCRL2/CX3CR1	5
MF	GO:0001848	complement binding	4/324	21/18368	0.000448625	0.00908017	0.00746134	C5AR1/CD93/ITGAM/CR1	4
MF	GO:0003841	1-acylglycerol-3-phosphate O-acyltransferase activity	4/324	21/18368	0.000448625	0.00908017	0.00746134	LPCAT2/MBOAT7/LPCAT1/ABHD5	4
MF	GO:0008330	protein tyrosine/threonine phosphatase activity	3/324	10/18368	0.000595191	0.0102079	0.00838799	DUSP1/DUSP5/DUSP4	3
MF	GO:0016175	superoxide-generating NAD(P)H oxidase activity	3/324	10/18368	0.000595191	0.0102079	0.00838799	NCF2/NCF1/CYBB	3
MF	GO:0016176	superoxide-generating NADPH oxidase activator activity	3/324	10/18368	0.000595191	0.0102079	0.00838799	NCF2/NCF4/NCF1	3
MF	GO:0071723	lipopeptide binding	3/324	10/18368	0.000595191	0.0102079	0.00838799	TLR2/TLR6/CD14	3
MF	GO:0016493	C-C chemokine receptor activity	4/324	23/18368	0.000645557	0.0102079	0.00838799	CXCR1/CXCR2/CCRL2/CX3CR1	4
MF	GO:0042171	lysophosphatidic acid acyltransferase activity	4/324	23/18368	0.000645557	0.0102079	0.00838799	LPCAT2/MBOAT7/LPCAT1/ABHD5	4
MF	GO:0071617	lysophospholipid acyltransferase activity	4/324	23/18368	0.000645557	0.0102079	0.00838799	LPCAT2/MBOAT7/LPCAT1/ABHD5	4
MF	GO:0020037	heme binding	9/324	139/18368	0.000816063	0.012513	0.0102821	PTGS2/CYP4F3/STEAP4/CYP4F2/TBXAS1/HMOX1/PTGS1/CYBB/CYP1B1	9
MF	GO:0005125	cytokine activity	12/324	235/18368	0.000993983	0.0143451	0.0117876	CXCL1/CXCL2/OSM/NAMPT/IL1RN/CCL20/IL1B/CXCL8/CCL4/TNFSF13B/SECTM1/PF4	12
MF	GO:0001637	G protein-coupled chemoattractant receptor activity	4/324	26/18368	0.00104545	0.0143451	0.0117876	CXCR1/CXCR2/CCRL2/CX3CR1	4
MF	GO:0004950	chemokine receptor activity	4/324	26/18368	0.00104545	0.0143451	0.0117876	CXCR1/CXCR2/CCRL2/CX3CR1	4
MF	GO:0016798	hydrolase activity, acting on glycosyl bonds	9/324	144/18368	0.00104895	0.0143451	0.0117876	TLR4/TLR8/TLR2/PIK3AP1/TLR6/TLR7/MGAM/TLR5/BANK1	9
MF	GO:0004715	non-membrane spanning protein tyrosine kinase activity	5/324	45/18368	0.00113447	0.0151063	0.0124131	HCK/SYK/LYN/FGR/BTK	5
MF	GO:0031406	carboxylic acid binding	10/324	176/18368	0.00116674	0.0151377	0.0124389	PYGL/SIGLEC10/FOLR3/GLUL/CD33/STX3/SIGLEC7/IGF2R/S100A9/S100A8	10
MF	GO:0046906	tetrapyrrole binding	9/324	149/18368	0.00133297	0.0168319	0.0138311	PTGS2/CYP4F3/STEAP4/CYP4F2/TBXAS1/HMOX1/PTGS1/CYBB/CYP1B1	9
MF	GO:0017017	MAP kinase tyrosine/serine/threonine phosphatase activity	3/324	13/18368	0.00136385	0.0168319	0.0138311	DUSP1/DUSP5/DUSP4	3
MF	GO:0001653	peptide receptor activity	9/324	153/18368	0.00160225	0.0193033	0.0158619	CXCR1/CXCR2/FPR1/FPR2/GP1BA/OGFRL1/CCRL2/GPR84/CX3CR1	9
MF	GO:0036041	long-chain fatty acid binding	3/324	14/18368	0.00171325	0.0201605	0.0165663	STX3/S100A9/S100A8	3
MF	GO:0008157	protein phosphatase 1 binding	4/324	31/18368	0.00205316	0.0232513	0.019106	PHACTR1/LILRB2/LILRB1/PPP1R15A	4
MF	GO:0001846	opsonin binding	3/324	15/18368	0.00211375	0.0232513	0.019106	CD93/ITGAM/CR1	3
MF	GO:0050664	oxidoreductase activity, acting on NAD(P)H, oxygen as acceptor	3/324	15/18368	0.00211375	0.0232513	0.019106	NCF2/NCF1/CYBB	3
MF	GO:0050135	NAD(P)+ nucleosidase activity	3/324	16/18368	0.00256779	0.0266571	0.0219046	TLR4/TLR2/TLR6	3
MF	GO:0061809	NAD+ nucleotidase, cyclic ADP-ribose generating	3/324	16/18368	0.00256779	0.0266571	0.0219046	TLR4/TLR2/TLR6	3
MF	GO:0008374	O-acyltransferase activity	5/324	54/18368	0.00258142	0.0266571	0.0219046	LPCAT2/MBOAT7/DGAT2/LPCAT1/ABHD5	5
MF	GO:0005149	interleukin-1 receptor binding	3/324	17/18368	0.00307761	0.0311454	0.0255927	IL1RN/IL1B/TLR5	3
MF	GO:0033549	MAP kinase phosphatase activity	3/324	18/18368	0.0036453	0.0361671	0.0297191	DUSP1/DUSP5/DUSP4	3
MF	GO:0008528	G protein-coupled peptide receptor activity	8/324	147/18368	0.00461307	0.0443222	0.0364203	CXCR1/CXCR2/FPR1/FPR2/GP1BA/CCRL2/GPR84/CX3CR1	8
MF	GO:0048306	calcium-dependent protein binding	6/324	88/18368	0.00464244	0.0443222	0.0364203	S100P/S100A12/S100Z/S100A9/S100A8/S100A11	6
MF	GO:0042288	MHC class I protein binding	3/324	20/18368	0.00496181	0.046494	0.038205	PILRA/LILRB2/LILRB1	3
MF	GO:0016712	oxidoreductase activity, acting on paired donors, with incorporation or reduction of molecular oxygen, reduced flavin or flavoprotein as one donor, and incorporation of one atom of oxygen	4/324	40/18368	0.00526751	0.0475957	0.0391103	CYP4F3/CYP4F2/HMOX1/CYP1B1	4
MF	GO:0042287	MHC protein binding	4/324	40/18368	0.00526751	0.0475957	0.0391103	PILRA/LILRB2/LILRB1/CLEC7A	4
MF	GO:0004714	transmembrane receptor protein tyrosine kinase activity	7/324	124/18368	0.00646935	0.0569759	0.0468182	HCK/SYK/LYN/FGR/IGF2R/CSF1R/BTK	7
MF	GO:0033691	sialic acid binding	3/324	22/18368	0.00653084	0.0569759	0.0468182	SIGLEC10/CD33/SIGLEC7	3
